# Supplementary material for: Climate Warming as a Possible Trigger of Keystone Mussel Population Decline in Oligotrophic Rivers at the Continental Scale
Source: Sci Rep. 2018 Jan 8;8:35. doi: 10.1038/s41598-017-18873-y (PMC5758527; doi:10.1038/s41598-017-18873-y)
Supplement: Supplementary file 2 — Supplementary Dataset 1 [file 41598_2017_18873_MOESM2_ESM.xls]

## Sheet: Shell Dataset
Dataset 1. List of Margaritifera margaritifera specimens (N = 3279) used in this study, including country, river and drainage data, geographic locations, collecting information, population status, shell measurements and morphometric indexes*
Country	Drainage	River or Stream	Code of Locality	Specimen ID	Year of Shell Collecting	Sample Type	Name of Collector	Name of Measurer	River Site Group	Period of Shell Collecting	Status of Population	Shell Length (L), mm	Max. Shell Height (H), mm	Sagittal Area1/2 (SA1/2 = √π×L×H)	Shell Width (W), mm	Shell Convexity Index (SCI = W/L×100)	Integrated Shell Convexity Index (SCII = W/SA1/2×100)
Russia	Onega River => White Sea	Kozha River	Kozha 3	N/A	2010	FM	O. N. Bespaliy, P. E. Aspholm	Yu. V. Bespalaya	Lowland (<200 m a.s.l.)	Recent	declining	90.58	42.3	109.714	25.52	28.174	23.2605
Russia	Onega River => White Sea	Kozha River	Kozha 3	N/A	2010	FM	O. N. Bespaliy, P. E. Aspholm	Yu. V. Bespalaya	Lowland (<200 m a.s.l.)	Recent	declining	88.15	42.34	108.283	24.95	28.304	23.0414
Russia	Onega River => White Sea	Kozha River	Kozha 3	N/A	2010	FM	O. N. Bespaliy, P. E. Aspholm	Yu. V. Bespalaya	Lowland (<200 m a.s.l.)	Recent	declining	91.39	43.37	111.588	27.48	30.0689	24.6262
Russia	Onega River => White Sea	Kozha River	Kozha 3	N/A	2010	FM	O. N. Bespaliy, P. E. Aspholm	Yu. V. Bespalaya	Lowland (<200 m a.s.l.)	Recent	declining	52.55	26.16	65.7174	14.4	27.4025	21.912
Russia	Onega River => White Sea	Kozha River	Kozha 3	N/A	2010	FM	O. N. Bespaliy, P. E. Aspholm	Yu. V. Bespalaya	Lowland (<200 m a.s.l.)	Recent	declining	81.15	40.03	101.021	21.78	26.8392	21.5599
Russia	Onega River => White Sea	Kozha River	Kozha 3	N/A	2010	FM	O. N. Bespaliy, P. E. Aspholm	Yu. V. Bespalaya	Lowland (<200 m a.s.l.)	Recent	declining	105.98	48.22	126.707	30.76	29.0243	24.2765
Russia	Onega River => White Sea	Kozha River	Kozha 3	N/A	2010	FM	O. N. Bespaliy, P. E. Aspholm	Yu. V. Bespalaya	Lowland (<200 m a.s.l.)	Recent	declining	109.37	51.4	132.894	31.11	28.4447	23.4096
Russia	Onega River => White Sea	Kozha River	Kozha 3	N/A	2010	FM	O. N. Bespaliy, P. E. Aspholm	Yu. V. Bespalaya	Lowland (<200 m a.s.l.)	Recent	declining	91.88	43.28	111.771	26.67	29.027	23.8613
Russia	Onega River => White Sea	Kozha River	Kozha 3	N/A	2010	FM	O. N. Bespaliy, P. E. Aspholm	Yu. V. Bespalaya	Lowland (<200 m a.s.l.)	Recent	declining	104.05	51.3	129.495	30.14	28.9668	23.2749
Russia	Onega River => White Sea	Kozha River	Kozha 3	N/A	2010	FM	O. N. Bespaliy, P. E. Aspholm	Yu. V. Bespalaya	Lowland (<200 m a.s.l.)	Recent	declining	85.9	40.2	104.156	26.61	30.9779	25.5482
Russia	Onega River => White Sea	Kozha River	Kozha 3	N/A	2010	FM	O. N. Bespaliy, P. E. Aspholm	Yu. V. Bespalaya	Lowland (<200 m a.s.l.)	Recent	declining	102.48	44.97	120.325	29.24	28.5324	24.3008
Russia	Onega River => White Sea	Kozha River	Kozha 3	N/A	2010	FM	O. N. Bespaliy, P. E. Aspholm	Yu. V. Bespalaya	Lowland (<200 m a.s.l.)	Recent	declining	95.86	44.55	115.829	26.93	28.0931	23.2498
Russia	Onega River => White Sea	Kozha River	Kozha 3	N/A	2010	FM	O. N. Bespaliy, P. E. Aspholm	Yu. V. Bespalaya	Lowland (<200 m a.s.l.)	Recent	declining	84.42	40.74	103.946	26.91	31.8763	25.8884
Russia	Onega River => White Sea	Kozha River	Kozha 3	N/A	2010	FM	O. N. Bespaliy, P. E. Aspholm	Yu. V. Bespalaya	Lowland (<200 m a.s.l.)	Recent	declining	102.36	45.14	120.482	30.01	29.3181	24.9084
Russia	Onega River => White Sea	Kozha River	Kozha 3	N/A	2010	FM	O. N. Bespaliy, P. E. Aspholm	Yu. V. Bespalaya	Lowland (<200 m a.s.l.)	Recent	declining	103.96	46.88	123.738	28.77	27.6741	23.2508
Russia	Onega River => White Sea	Kozha River	Kozha 3	N/A	2010	FM	O. N. Bespaliy, P. E. Aspholm	Yu. V. Bespalaya	Lowland (<200 m a.s.l.)	Recent	declining	106.16	52.05	131.755	30.48	28.7114	23.1339
Russia	Onega River => White Sea	Kozha River	Kozha 3	N/A	2010	FM	O. N. Bespaliy, P. E. Aspholm	Yu. V. Bespalaya	Lowland (<200 m a.s.l.)	Recent	declining	91.76	43.46	111.93	27.78	30.2746	24.8191
Russia	Onega River => White Sea	Kozha River	Kozha 3	N/A	2010	FM	O. N. Bespaliy, P. E. Aspholm	Yu. V. Bespalaya	Lowland (<200 m a.s.l.)	Recent	declining	107.12	49.41	128.949	32.2	30.0597	24.9711
Russia	Onega River => White Sea	Kozha River	Kozha 3	N/A	2010	FM	O. N. Bespaliy, P. E. Aspholm	Yu. V. Bespalaya	Lowland (<200 m a.s.l.)	Recent	declining	92.72	44.53	113.891	29.65	31.978	26.0337
Russia	Onega River => White Sea	Kozha River	Kozha 3	N/A	2010	FM	O. N. Bespaliy, P. E. Aspholm	Yu. V. Bespalaya	Lowland (<200 m a.s.l.)	Recent	declining	101.4	45.99	121.039	30.44	30.0197	25.1489
Russia	Onega River => White Sea	Kozha River	Kozha 3	N/A	2010	FM	O. N. Bespaliy, P. E. Aspholm	Yu. V. Bespalaya	Lowland (<200 m a.s.l.)	Recent	declining	112.66	55.38	140.003	33.28	29.5402	23.771
Russia	Onega River => White Sea	Kozha River	Kozha 3	N/A	2010	FM	O. N. Bespaliy, P. E. Aspholm	Yu. V. Bespalaya	Lowland (<200 m a.s.l.)	Recent	declining	103.54	47.28	124.013	27.96	27.0041	22.546
Russia	Onega River => White Sea	Kozha River	Kozha 3	N/A	2010	FM	O. N. Bespaliy, P. E. Aspholm	Yu. V. Bespalaya	Lowland (<200 m a.s.l.)	Recent	declining	104.7	49.81	127.999	31.14	29.7421	24.3283
Russia	Onega River => White Sea	Kozha River	Kozha 3	N/A	2010	FM	O. N. Bespaliy, P. E. Aspholm	Yu. V. Bespalaya	Lowland (<200 m a.s.l.)	Recent	declining	102.76	49.42	126.31	28.59	27.8221	22.6348
Russia	Onega River => White Sea	Kozha River	Kozha 3	N/A	2010	FM	O. N. Bespaliy, P. E. Aspholm	Yu. V. Bespalaya	Lowland (<200 m a.s.l.)	Recent	declining	100.75	46.75	121.643	29.52	29.3002	24.2677
Russia	Onega River => White Sea	Kozha River	Kozha 3	N/A	2010	FM	O. N. Bespaliy, P. E. Aspholm	Yu. V. Bespalaya	Lowland (<200 m a.s.l.)	Recent	declining	97.3	47.63	120.662	28.59	29.3834	23.6942
Russia	Onega River => White Sea	Kozha River	Kozha 3	N/A	2010	FM	O. N. Bespaliy, P. E. Aspholm	Yu. V. Bespalaya	Lowland (<200 m a.s.l.)	Recent	declining	110.15	52.09	134.259	33.48	30.3949	24.9368
Russia	Onega River => White Sea	Kozha River	Kozha 3	N/A	2010	FM	O. N. Bespaliy, P. E. Aspholm	Yu. V. Bespalaya	Lowland (<200 m a.s.l.)	Recent	declining	106.08	49.08	127.892	31.22	29.4306	24.4112
Russia	Onega River => White Sea	Kozha River	Kozha 3	N/A	2010	FM	O. N. Bespaliy, P. E. Aspholm	Yu. V. Bespalaya	Lowland (<200 m a.s.l.)	Recent	declining	103.48	48.37	125.398	30.43	29.4066	24.2667
Russia	Onega River => White Sea	Kozha River	Kozha 3	N/A	2010	FM	O. N. Bespaliy, P. E. Aspholm	Yu. V. Bespalaya	Lowland (<200 m a.s.l.)	Recent	declining	111	54.56	137.935	33.05	29.7748	23.9606
Russia	Onega River => White Sea	Kozha River	Kozha 3	N/A	2010	FM	O. N. Bespaliy, P. E. Aspholm	Yu. V. Bespalaya	Lowland (<200 m a.s.l.)	Recent	declining	107.87	50.52	130.845	31.57	29.2667	24.1278
Russia	Onega River => White Sea	Kozha River	Kozha 3	N/A	2010	FM	O. N. Bespaliy, P. E. Aspholm	Yu. V. Bespalaya	Lowland (<200 m a.s.l.)	Recent	declining	105.33	48.13	126.2	33.46	31.7668	26.5135
Russia	Onega River => White Sea	Kozha River	Kozha 3	N/A	2010	FM	O. N. Bespaliy, P. E. Aspholm	Yu. V. Bespalaya	Lowland (<200 m a.s.l.)	Recent	declining	97.14	45.24	117.499	29.88	30.7597	25.4299
Russia	Onega River => White Sea	Kozha River	Kozha 3	N/A	2010	FM	O. N. Bespaliy, P. E. Aspholm	Yu. V. Bespalaya	Lowland (<200 m a.s.l.)	Recent	declining	100.74	47.46	122.557	29.53	29.3131	24.0948
Russia	Onega River => White Sea	Kozha River	Kozha 3	N/A	2010	FM	O. N. Bespaliy, P. E. Aspholm	Yu. V. Bespalaya	Lowland (<200 m a.s.l.)	Recent	declining	104.54	50.17	128.363	31.12	29.7685	24.2438
Russia	Onega River => White Sea	Kozha River	Kozha 3	N/A	2010	FM	O. N. Bespaliy, P. E. Aspholm	Yu. V. Bespalaya	Lowland (<200 m a.s.l.)	Recent	declining	107.73	48.94	128.699	32.68	30.3351	25.3926
Russia	Onega River => White Sea	Kozha River	Kozha 3	N/A	2010	FM	O. N. Bespaliy, P. E. Aspholm	Yu. V. Bespalaya	Lowland (<200 m a.s.l.)	Recent	declining	99.22	48.22	122.599	29.98	30.2157	24.4536
Russia	Onega River => White Sea	Kozha River	Kozha 3	N/A	2010	FM	O. N. Bespaliy, P. E. Aspholm	Yu. V. Bespalaya	Lowland (<200 m a.s.l.)	Recent	declining	104.55	47.26	124.59	31.22	29.8613	25.0582
Russia	Onega River => White Sea	Kozha River	Kozha 3	N/A	2010	FM	O. N. Bespaliy, P. E. Aspholm	Yu. V. Bespalaya	Lowland (<200 m a.s.l.)	Recent	declining	109.85	51.43	133.224	31.98	29.1124	24.0046
Russia	Onega River => White Sea	Kozha River	Kozha 3	N/A	2010	FM	O. N. Bespaliy, P. E. Aspholm	Yu. V. Bespalaya	Lowland (<200 m a.s.l.)	Recent	declining	106.8	49	128.221	30	28.0899	23.3971
Russia	Onega River => White Sea	Kozha River	Kozha 3	N/A	2010	FM	O. N. Bespaliy, P. E. Aspholm	Yu. V. Bespalaya	Lowland (<200 m a.s.l.)	Recent	declining	103.1	49.6	126.749	31.2	30.2619	24.6155
Russia	Onega River => White Sea	Kozha River	Kozha 3	N/A	2010	FM	O. N. Bespaliy, P. E. Aspholm	Yu. V. Bespalaya	Lowland (<200 m a.s.l.)	Recent	declining	92.2	43.2	111.862	27	29.2842	24.1369
Russia	Onega River => White Sea	Kozha River	Kozha 3	N/A	2010	FM	O. N. Bespaliy, P. E. Aspholm	Yu. V. Bespalaya	Lowland (<200 m a.s.l.)	Recent	declining	102.6	47.8	124.126	29.8	29.0448	24.0079
Russia	Onega River => White Sea	Kozha River	Kozha 3	N/A	2010	FM	O. N. Bespaliy, P. E. Aspholm	Yu. V. Bespalaya	Lowland (<200 m a.s.l.)	Recent	declining	73.2	36	90.9875	22.4	30.6011	24.6188
Russia	Onega River => White Sea	Kozha River	Kozha 3	N/A	2010	FM	O. N. Bespaliy, P. E. Aspholm	Yu. V. Bespalaya	Lowland (<200 m a.s.l.)	Recent	declining	94	43.6	113.47	26.6	28.2979	23.4423
Russia	Onega River => White Sea	Kozha River	Kozha 7	N/A	2010	FM	O. N. Bespaliy, P. E. Aspholm	Yu. V. Bespalaya	Lowland (<200 m a.s.l.)	Recent	declining	98.93	47.75	121.822	28.78	29.0913	23.6246
Russia	Onega River => White Sea	Kozha River	Kozha 7	N/A	2010	FM	O. N. Bespaliy, P. E. Aspholm	Yu. V. Bespalaya	Lowland (<200 m a.s.l.)	Recent	declining	84.46	38.55	101.138	24.36	28.8421	24.086
Russia	Onega River => White Sea	Kozha River	Kozha 7	N/A	2010	FM	O. N. Bespaliy, P. E. Aspholm	Yu. V. Bespalaya	Lowland (<200 m a.s.l.)	Recent	declining	83.69	40.9	103.699	24.07	28.7609	23.2115
Russia	Onega River => White Sea	Kozha River	Kozha 7	N/A	2010	FM	O. N. Bespaliy, P. E. Aspholm	Yu. V. Bespalaya	Lowland (<200 m a.s.l.)	Recent	declining	92.79	45.3	114.914	26.32	28.3651	22.904
Russia	Onega River => White Sea	Kozha River	Kozha 7	N/A	2010	FM	O. N. Bespaliy, P. E. Aspholm	Yu. V. Bespalaya	Lowland (<200 m a.s.l.)	Recent	declining	113	51.69	135.462	32.22	28.5133	23.7853
Russia	Onega River => White Sea	Kozha River	Kozha 7	N/A	2010	FM	O. N. Bespaliy, P. E. Aspholm	Yu. V. Bespalaya	Lowland (<200 m a.s.l.)	Recent	declining	112	53.6	137.33	30.43	27.1696	22.1583
Russia	Onega River => White Sea	Kozha River	Kozha 7	N/A	2010	FM	O. N. Bespaliy, P. E. Aspholm	Yu. V. Bespalaya	Lowland (<200 m a.s.l.)	Recent	declining	90.64	43.61	111.437	28.2	31.1121	25.3059
Russia	Onega River => White Sea	Kozha River	Kozha 7	N/A	2010	FM	O. N. Bespaliy, P. E. Aspholm	Yu. V. Bespalaya	Lowland (<200 m a.s.l.)	Recent	declining	100.65	47.35	122.361	28.4	28.2166	23.2101
Russia	Onega River => White Sea	Kozha River	Kozha 7	N/A	2010	FM	O. N. Bespaliy, P. E. Aspholm	Yu. V. Bespalaya	Lowland (<200 m a.s.l.)	Recent	declining	88.64	43.58	110.162	26.92	30.37	24.4366
Russia	Onega River => White Sea	Kozha River	Kozha 7	N/A	2010	FM	O. N. Bespaliy, P. E. Aspholm	Yu. V. Bespalaya	Lowland (<200 m a.s.l.)	Recent	declining	85.63	41.99	106.282	25.76	30.0829	24.2373
Russia	Onega River => White Sea	Kozha River	Kozha 7	N/A	2010	FM	O. N. Bespaliy, P. E. Aspholm	Yu. V. Bespalaya	Lowland (<200 m a.s.l.)	Recent	declining	97.01	47.04	119.734	32.05	33.0378	26.7677
Russia	Onega River => White Sea	Kozha River	Kozha 7	N/A	2010	FM	O. N. Bespaliy, P. E. Aspholm	Yu. V. Bespalaya	Lowland (<200 m a.s.l.)	Recent	declining	97.79	45.79	118.606	28.36	29.0009	23.9111
Russia	Onega River => White Sea	Kozha River	Kozha 7	N/A	2010	FM	O. N. Bespaliy, P. E. Aspholm	Yu. V. Bespalaya	Lowland (<200 m a.s.l.)	Recent	declining	94.79	46.82	118.079	30.37	32.0392	25.7201
Russia	Onega River => White Sea	Kozha River	Kozha 7	N/A	2010	FM	O. N. Bespaliy, P. E. Aspholm	Yu. V. Bespalaya	Lowland (<200 m a.s.l.)	Recent	declining	92.74	47.01	117.032	30.92	33.3405	26.4202
Russia	Onega River => White Sea	Kozha River	Kozha 7	N/A	2010	FM	O. N. Bespaliy, P. E. Aspholm	Yu. V. Bespalaya	Lowland (<200 m a.s.l.)	Recent	declining	91.73	44.5	113.243	21.57	23.5147	19.0476
Russia	Onega River => White Sea	Kozha River	Kozha 7	N/A	2010	FM	O. N. Bespaliy, P. E. Aspholm	Yu. V. Bespalaya	Lowland (<200 m a.s.l.)	Recent	declining	82	43.94	106.393	22.21	27.0854	20.8755
Russia	Onega River => White Sea	Kozha River	Kozha 7	N/A	2010	FM	O. N. Bespaliy, P. E. Aspholm	Yu. V. Bespalaya	Lowland (<200 m a.s.l.)	Recent	declining	92.59	45.32	114.816	27.52	29.7224	23.9688
Russia	Onega River => White Sea	Kozha River	Kozha 7	N/A	2010	FM	O. N. Bespaliy, P. E. Aspholm	Yu. V. Bespalaya	Lowland (<200 m a.s.l.)	Recent	declining	115	54.92	140.86	28.69	24.9478	20.3677
Russia	Onega River => White Sea	Kozha River	Kozha 7	N/A	2010	FM	O. N. Bespaliy, P. E. Aspholm	Yu. V. Bespalaya	Lowland (<200 m a.s.l.)	Recent	declining	92.35	41.89	110.242	28.89	31.2832	26.2059
Russia	Onega River => White Sea	Kozha River	Kozha 7	N/A	2010	FM	O. N. Bespaliy, P. E. Aspholm	Yu. V. Bespalaya	Lowland (<200 m a.s.l.)	Recent	declining	84.19	34.08	94.9413	20.83	24.7417	21.9399
Russia	Onega River => White Sea	Kozha River	Kozha 7	N/A	2010	FM	O. N. Bespaliy, P. E. Aspholm	Yu. V. Bespalaya	Lowland (<200 m a.s.l.)	Recent	declining	110.5	49.6	131.219	33.8	30.5882	25.7585
Russia	Onega River => White Sea	Kozha River	Kozha 7	N/A	2010	FM	O. N. Bespaliy, P. E. Aspholm	Yu. V. Bespalaya	Lowland (<200 m a.s.l.)	Recent	declining	79.12	38.1	97.3152	21.23	26.8327	21.8157
Russia	Onega River => White Sea	Kozha River	Kozha 7	N/A	2010	FM	O. N. Bespaliy, P. E. Aspholm	Yu. V. Bespalaya	Lowland (<200 m a.s.l.)	Recent	declining	87.06	40.93	105.805	23.55	27.0503	22.258
Russia	Onega River => White Sea	Kozha River	Kozha 7	N/A	2010	FM	O. N. Bespaliy, P. E. Aspholm	Yu. V. Bespalaya	Lowland (<200 m a.s.l.)	Recent	declining	113.22	49.75	133.025	31.04	27.4157	23.334
Russia	Onega River => White Sea	Kozha River	Kozha 7	N/A	2010	FM	O. N. Bespaliy, P. E. Aspholm	Yu. V. Bespalaya	Lowland (<200 m a.s.l.)	Recent	declining	89.97	43.87	111.354	26.77	29.7544	24.0403
Russia	Onega River => White Sea	Kozha River	Kozha 7	N/A	2010	FM	O. N. Bespaliy, P. E. Aspholm	Yu. V. Bespalaya	Lowland (<200 m a.s.l.)	Recent	declining	109.6	51.35	132.969	31.07	28.3485	23.3663
Russia	Onega River => White Sea	Kozha River	Kozha 7	N/A	2010	FM	O. N. Bespaliy, P. E. Aspholm	Yu. V. Bespalaya	Lowland (<200 m a.s.l.)	Recent	declining	99.14	44.16	117.277	28.05	28.2933	23.9177
Russia	Onega River => White Sea	Kozha River	Kozha 7	N/A	2010	FM	O. N. Bespaliy, P. E. Aspholm	Yu. V. Bespalaya	Lowland (<200 m a.s.l.)	Recent	declining	117.4	55.5	143.072	31.4	26.7462	21.9469
Russia	Onega River => White Sea	Kozha River	Kozha 7	N/A	2010	FM	O. N. Bespaliy, P. E. Aspholm	Yu. V. Bespalaya	Lowland (<200 m a.s.l.)	Recent	declining	79.91	37.29	96.7546	22.28	27.8814	23.0273
Russia	Onega River => White Sea	Kozha River	Kozha 7	N/A	2010	FM	O. N. Bespaliy, P. E. Aspholm	Yu. V. Bespalaya	Lowland (<200 m a.s.l.)	Recent	declining	84.25	39.84	102.688	24.26	28.7953	23.625
Russia	Onega River => White Sea	Kozha River	Kozha 7	N/A	2010	FM	O. N. Bespaliy, P. E. Aspholm	Yu. V. Bespalaya	Lowland (<200 m a.s.l.)	Recent	declining	120.8	52.48	141.125	32.24	26.6887	22.8449
Russia	Onega River => White Sea	Kozha River	Kozha 7	N/A	2010	FM	O. N. Bespaliy, P. E. Aspholm	Yu. V. Bespalaya	Lowland (<200 m a.s.l.)	Recent	declining	94.86	45.73	116.739	27.6	29.0955	23.6424
Russia	Onega River => White Sea	Kozha River	Kozha 7	N/A	2010	FM	O. N. Bespaliy, P. E. Aspholm	Yu. V. Bespalaya	Lowland (<200 m a.s.l.)	Recent	declining	114.39	50.24	134.367	28.82	25.1945	21.4487
Russia	Onega River => White Sea	Kozha River	Kozha 7	N/A	2010	FM	O. N. Bespaliy, P. E. Aspholm	Yu. V. Bespalaya	Lowland (<200 m a.s.l.)	Recent	declining	84.83	40.91	104.415	23.29	27.4549	22.3051
Russia	Onega River => White Sea	Kozha River	Kozha 7	N/A	2010	FM	O. N. Bespaliy, P. E. Aspholm	Yu. V. Bespalaya	Lowland (<200 m a.s.l.)	Recent	declining	97.44	46.41	119.193	26.38	27.0731	22.1322
Russia	Onega River => White Sea	Kozha River	Kozha 7	N/A	2010	FM	O. N. Bespaliy, P. E. Aspholm	Yu. V. Bespalaya	Lowland (<200 m a.s.l.)	Recent	declining	93.54	42.83	112.188	25.21	26.951	22.4711
Russia	Onega River => White Sea	Kozha River	Kozha 7	N/A	2010	FM	O. N. Bespaliy, P. E. Aspholm	Yu. V. Bespalaya	Lowland (<200 m a.s.l.)	Recent	declining	84.36	39.9	102.832	24.17	28.651	23.5043
Russia	Onega River => White Sea	Kozha River	Kozha 7	N/A	2010	FM	O. N. Bespaliy, P. E. Aspholm	Yu. V. Bespalaya	Lowland (<200 m a.s.l.)	Recent	declining	96.8	44.83	116.761	26.59	27.469	22.7731
Russia	Onega River => White Sea	Kozha River	Kozha 7	N/A	2010	FM	O. N. Bespaliy, P. E. Aspholm	Yu. V. Bespalaya	Lowland (<200 m a.s.l.)	Recent	declining	84.42	34.71	95.9456	22.4	26.534	23.3466
Russia	Onega River => White Sea	Kozha River	Kozha 7	N/A	2010	FM	O. N. Bespaliy, P. E. Aspholm	Yu. V. Bespalaya	Lowland (<200 m a.s.l.)	Recent	declining	114.03	50.97	135.127	31.5	27.6243	23.3114
Russia	Onega River => White Sea	Kozha River	Kozha 7	N/A	2010	FM	O. N. Bespaliy, P. E. Aspholm	Yu. V. Bespalaya	Lowland (<200 m a.s.l.)	Recent	declining	103.87	46.34	122.97	28.39	27.3322	23.087
Russia	Onega River => White Sea	Kozha River	Kozha 7	N/A	2010	FM	O. N. Bespaliy, P. E. Aspholm	Yu. V. Bespalaya	Lowland (<200 m a.s.l.)	Recent	declining	100.7	45.54	120.029	30.42	30.2085	25.3439
Russia	Onega River => White Sea	Kozha River	Kozha 7	N/A	2010	FM	O. N. Bespaliy, P. E. Aspholm	Yu. V. Bespalaya	Lowland (<200 m a.s.l.)	Recent	declining	103.34	45.82	121.965	27.25	26.3693	22.3424
Russia	Onega River => White Sea	Kozha River	Kozha 7	N/A	2010	FM	O. N. Bespaliy, P. E. Aspholm	Yu. V. Bespalaya	Lowland (<200 m a.s.l.)	Recent	declining	94.43	41.29	110.676	30.71	32.5214	27.7477
Russia	Onega River => White Sea	Kozha River	Kozha 7	N/A	2010	FM	O. N. Bespaliy, P. E. Aspholm	Yu. V. Bespalaya	Lowland (<200 m a.s.l.)	Recent	declining	84.72	40.93	104.373	24.26	28.6355	23.2435
Russia	Onega River => White Sea	Kozha River	Kozha 7	N/A	2010	FM	O. N. Bespaliy, P. E. Aspholm	Yu. V. Bespalaya	Lowland (<200 m a.s.l.)	Recent	declining	94.71	42.19	112.041	25.47	26.8926	22.7327
Russia	Onega River => White Sea	Kozha River	Kozha 7	N/A	2010	FM	O. N. Bespaliy, P. E. Aspholm	Yu. V. Bespalaya	Lowland (<200 m a.s.l.)	Recent	declining	96.76	46.2	118.507	28.85	29.816	24.3446
Russia	Onega River => White Sea	Kozha River	Kozha 7	N/A	2010	FM	O. N. Bespaliy, P. E. Aspholm	Yu. V. Bespalaya	Lowland (<200 m a.s.l.)	Recent	declining	100.4	46.66	121.315	26.66	26.5538	21.9759
Russia	Onega River => White Sea	Kozha River	Kozha 7	N/A	2010	FM	O. N. Bespaliy, P. E. Aspholm	Yu. V. Bespalaya	Lowland (<200 m a.s.l.)	Recent	declining	89.83	44.12	111.584	25.25	28.1086	22.6286
Russia	Onega River => White Sea	Kozha River	Kozha 7	N/A	2010	FM	O. N. Bespaliy, P. E. Aspholm	Yu. V. Bespalaya	Lowland (<200 m a.s.l.)	Recent	declining	71.45	35.54	89.3171	24.28	33.9818	27.184
Russia	Onega River => White Sea	Kozha River	Kozha 7	N/A	2010	FM	O. N. Bespaliy, P. E. Aspholm	Yu. V. Bespalaya	Lowland (<200 m a.s.l.)	Recent	declining	72.12	34.53	88.4507	21.59	29.9362	24.4091
Russia	Onega River => White Sea	Kozha River	Kozha 9	N/A	2010	FM	O. N. Bespaliy, P. E. Aspholm	Yu. V. Bespalaya	Lowland (<200 m a.s.l.)	Recent	declining	94	46.8	117.561	25.6	27.234	21.776
Russia	Onega River => White Sea	Kozha River	Kozha 9	N/A	2010	FM	O. N. Bespaliy, P. E. Aspholm	Yu. V. Bespalaya	Lowland (<200 m a.s.l.)	Recent	declining	95.8	44.8	116.117	28.6	29.8539	24.6303
Russia	Onega River => White Sea	Kozha River	Kozha 9	N/A	2010	FM	O. N. Bespaliy, P. E. Aspholm	Yu. V. Bespalaya	Lowland (<200 m a.s.l.)	Recent	declining	77.6	37.8	95.9957	19.4	25	20.2092
Russia	Onega River => White Sea	Kozha River	Kozha 9	N/A	2010	FM	O. N. Bespaliy, P. E. Aspholm	Yu. V. Bespalaya	Lowland (<200 m a.s.l.)	Recent	declining	79.8	39.9	100.014	24.6	30.8271	24.5964
Russia	Onega River => White Sea	Kozha River	Kozha 9	N/A	2010	FM	O. N. Bespaliy, P. E. Aspholm	Yu. V. Bespalaya	Lowland (<200 m a.s.l.)	Recent	declining	77	39.6	97.8741	20.6	26.7532	21.0474
Russia	Onega River => White Sea	Kozha River	Kozha 9	N/A	2010	FM	O. N. Bespaliy, P. E. Aspholm	Yu. V. Bespalaya	Lowland (<200 m a.s.l.)	Recent	declining	86.2	41.7	106.267	27.4	31.7865	25.7842
Russia	Onega River => White Sea	Kozha River	Kozha 9	N/A	2010	FM	O. N. Bespaliy, P. E. Aspholm	Yu. V. Bespalaya	Lowland (<200 m a.s.l.)	Recent	declining	84.8	41	104.512	24	28.3019	22.9639
Russia	Onega River => White Sea	Kozha River	Kozha 9	N/A	2010	FM	O. N. Bespaliy, P. E. Aspholm	Yu. V. Bespalaya	Lowland (<200 m a.s.l.)	Recent	declining	82.3	39	100.417	22.8	27.7035	22.7053
Russia	Onega River => White Sea	Kozha River	Kozha 9	N/A	2010	FM	O. N. Bespaliy, P. E. Aspholm	Yu. V. Bespalaya	Lowland (<200 m a.s.l.)	Recent	declining	93.4	46	116.179	25.4	27.1949	21.8628
Russia	Onega River => White Sea	Kozha River	Kozha 9	N/A	2010	FM	O. N. Bespaliy, P. E. Aspholm	Yu. V. Bespalaya	Lowland (<200 m a.s.l.)	Recent	declining	74.4	36.8	92.7439	20.8	27.957	22.4274
Russia	Onega River => White Sea	Kozha River	Kozha 9	N/A	2010	FM	O. N. Bespaliy, P. E. Aspholm	Yu. V. Bespalaya	Lowland (<200 m a.s.l.)	Recent	declining	89.6	44	111.29	24.8	27.6786	22.2842
Russia	Onega River => White Sea	Kozha River	Kozha 9	N/A	2010	FM	O. N. Bespaliy, P. E. Aspholm	Yu. V. Bespalaya	Lowland (<200 m a.s.l.)	Recent	declining	101.1	46.2	121.136	27.6	27.2997	22.7844
Russia	Onega River => White Sea	Kozha River	Kozha 9	N/A	2010	FM	O. N. Bespaliy, P. E. Aspholm	Yu. V. Bespalaya	Lowland (<200 m a.s.l.)	Recent	declining	78.6	37.8	96.6122	24.5	31.1705	25.3591
Russia	Onega River => White Sea	Kozha River	Kozha 9	N/A	2010	FM	O. N. Bespaliy, P. E. Aspholm	Yu. V. Bespalaya	Lowland (<200 m a.s.l.)	Recent	declining	87.6	41	106.223	22.9	26.1416	21.5584
Russia	Onega River => White Sea	Kozha River	Kozha 9	N/A	2010	FM	O. N. Bespaliy, P. E. Aspholm	Yu. V. Bespalaya	Lowland (<200 m a.s.l.)	Recent	declining	89.9	43.6	110.968	24.8	27.5862	22.3488
Russia	Onega River => White Sea	Kozha River	Kozha 9	N/A	2010	FM	O. N. Bespaliy, P. E. Aspholm	Yu. V. Bespalaya	Lowland (<200 m a.s.l.)	Recent	declining	72.4	36	90.4889	20.2	27.9006	22.3232
Russia	Onega River => White Sea	Kozha River	Kozha 9	N/A	2010	FM	O. N. Bespaliy, P. E. Aspholm	Yu. V. Bespalaya	Lowland (<200 m a.s.l.)	Recent	declining	84.8	42.2	106.03	23.2	27.3585	21.8806
Russia	Onega River => White Sea	Kozha River	Kozha 9	N/A	2010	FM	O. N. Bespaliy, P. E. Aspholm	Yu. V. Bespalaya	Lowland (<200 m a.s.l.)	Recent	declining	92.9	44.2	113.578	27.4	29.4941	24.1244
Russia	Onega River => White Sea	Kozha River	Kozha 9	N/A	2010	FM	O. N. Bespaliy, P. E. Aspholm	Yu. V. Bespalaya	Lowland (<200 m a.s.l.)	Recent	declining	94.2	45.6	116.167	25.6	27.1762	22.0372
Russia	Onega River => White Sea	Kozha River	Kozha 9	N/A	2010	FM	O. N. Bespaliy, P. E. Aspholm	Yu. V. Bespalaya	Lowland (<200 m a.s.l.)	Recent	declining	90.6	42.4	109.856	25.8	28.4768	23.4854
Russia	Onega River => White Sea	Kozha River	Kozha 9	N/A	2010	FM	O. N. Bespaliy, P. E. Aspholm	Yu. V. Bespalaya	Lowland (<200 m a.s.l.)	Recent	declining	109.9	49.8	131.126	28.8	26.2056	21.9636
Russia	Onega River => White Sea	Kozha River	Kozha 9	N/A	2010	FM	O. N. Bespaliy, P. E. Aspholm	Yu. V. Bespalaya	Lowland (<200 m a.s.l.)	Recent	declining	100.4	46.9	121.627	25	24.9004	20.5547
Russia	Onega River => White Sea	Kozha River	Kozha 9	N/A	2010	FM	O. N. Bespaliy, P. E. Aspholm	Yu. V. Bespalaya	Lowland (<200 m a.s.l.)	Recent	declining	107.2	47.1	125.946	29.6	27.6119	23.5022
Russia	Onega River => White Sea	Kozha River	Kozha 9	N/A	2010	FM	O. N. Bespaliy, P. E. Aspholm	Yu. V. Bespalaya	Lowland (<200 m a.s.l.)	Recent	declining	90.1	42.2	109.293	24.4	27.081	22.3252
Russia	Onega River => White Sea	Kozha River	Kozha 9	N/A	2010	FM	O. N. Bespaliy, P. E. Aspholm	Yu. V. Bespalaya	Lowland (<200 m a.s.l.)	Recent	declining	92.9	41	109.389	26.2	28.2024	23.9512
Russia	Onega River => White Sea	Kozha River	Kozha 9	N/A	2010	FM	O. N. Bespaliy, P. E. Aspholm	Yu. V. Bespalaya	Lowland (<200 m a.s.l.)	Recent	declining	76.2	38	95.3771	24.8	32.5459	26.002
Russia	Onega River => White Sea	Kozha River	Kozha 9	N/A	2010	FM	O. N. Bespaliy, P. E. Aspholm	Yu. V. Bespalaya	Lowland (<200 m a.s.l.)	Recent	declining	90.6	41.4	108.552	24.2	26.7108	22.2934
Russia	Onega River => White Sea	Kozha River	Kozha 9	N/A	2010	FM	O. N. Bespaliy, P. E. Aspholm	Yu. V. Bespalaya	Lowland (<200 m a.s.l.)	Recent	declining	79	39.4	98.8864	21.8	27.5949	22.0455
Russia	Onega River => White Sea	Kozha River	Kozha 9	N/A	2010	FM	O. N. Bespaliy, P. E. Aspholm	Yu. V. Bespalaya	Lowland (<200 m a.s.l.)	Recent	declining	85	39.6	102.833	24.8	29.1765	24.1168
Russia	Onega River => White Sea	Kozha River	Kozha 9	N/A	2010	FM	O. N. Bespaliy, P. E. Aspholm	Yu. V. Bespalaya	Lowland (<200 m a.s.l.)	Recent	declining	88.2	43.2	109.409	25	28.3447	22.8501
Russia	Onega River => White Sea	Kozha River	Kozha 9	N/A	2010	FM	O. N. Bespaliy, P. E. Aspholm	Yu. V. Bespalaya	Lowland (<200 m a.s.l.)	Recent	declining	88.8	42.4	108.759	26.6	29.955	24.4578
Russia	Onega River => White Sea	Kozha River	Kozha 9	N/A	2010	FM	O. N. Bespaliy, P. E. Aspholm	Yu. V. Bespalaya	Lowland (<200 m a.s.l.)	Recent	declining	72.8	35.8	90.4862	18.6	25.5495	20.5556
Russia	Onega River => White Sea	Kozha River	Kozha 9	N/A	2010	FM	O. N. Bespaliy, P. E. Aspholm	Yu. V. Bespalaya	Lowland (<200 m a.s.l.)	Recent	declining	72.6	36	90.6138	18.6	25.6198	20.5267
Russia	Onega River => White Sea	Kozha River	Kozha 9	N/A	2010	FM	O. N. Bespaliy, P. E. Aspholm	Yu. V. Bespalaya	Lowland (<200 m a.s.l.)	Recent	declining	71.2	31.6	84.0734	21.6	30.3371	25.6918
Russia	Onega River => White Sea	Kozha River	Kozha 9	N/A	2010	FM	O. N. Bespaliy, P. E. Aspholm	Yu. V. Bespalaya	Lowland (<200 m a.s.l.)	Recent	declining	75.2	36.4	92.7331	20.6	27.3936	22.2143
Russia	Onega River => White Sea	Kozha River	Kozha 9	N/A	2010	FM	O. N. Bespaliy, P. E. Aspholm	Yu. V. Bespalaya	Lowland (<200 m a.s.l.)	Recent	declining	71.2	35.1	88.6071	20	28.0899	22.5716
Russia	Onega River => White Sea	Kozha River	Kozha 9	N/A	2010	FM	O. N. Bespaliy, P. E. Aspholm	Yu. V. Bespalaya	Lowland (<200 m a.s.l.)	Recent	declining	74.1	35.4	90.7791	19.2	25.9109	21.1503
Russia	White Sea	Nimen'ga River	Nimen'ga 1	N/A	2011	FM	I.N. Bolotov	S.E Sokolova	Lowland (<200 m a.s.l.)	Recent	viable	122.8	56.2	147.246	36.2	29.4788	24.5848
Russia	White Sea	Nimen'ga River	Nimen'ga 1	N/A	2011	FM	I.N. Bolotov	S.E Sokolova	Lowland (<200 m a.s.l.)	Recent	viable	93.8	49.3	120.531	27.6	29.4243	22.8986
Russia	White Sea	Nimen'ga River	Nimen'ga 1	N/A	2011	FM	I.N. Bolotov	S.E Sokolova	Lowland (<200 m a.s.l.)	Recent	viable	106.4	48	126.668	29	27.2556	22.8945
Russia	White Sea	Nimen'ga River	Nimen'ga 1	N/A	2011	FM	I.N. Bolotov	S.E Sokolova	Lowland (<200 m a.s.l.)	Recent	viable	129	59.3	155.023	32.6	25.2713	21.0291
Russia	White Sea	Nimen'ga River	Nimen'ga 1	N/A	2011	FM	I.N. Bolotov	S.E Sokolova	Lowland (<200 m a.s.l.)	Recent	viable	108.7	48	128.03	31.3	28.7948	24.4475
Russia	White Sea	Nimen'ga River	Nimen'ga 1	N/A	2011	FM	I.N. Bolotov	S.E Sokolova	Lowland (<200 m a.s.l.)	Recent	viable	120.8	54.3	143.552	38.2	31.6225	26.6106
Russia	White Sea	Nimen'ga River	Nimen'ga 1	N/A	2011	FM	I.N. Bolotov	S.E Sokolova	Lowland (<200 m a.s.l.)	Recent	viable	135	61	160.845	38.1	28.2222	23.6874
Russia	White Sea	Nimen'ga River	Nimen'ga 1	N/A	2011	FM	I.N. Bolotov	S.E Sokolova	Lowland (<200 m a.s.l.)	Recent	viable	119	54.8	143.133	31	26.0504	21.6582
Russia	White Sea	Nimen'ga River	Nimen'ga 1	N/A	2011	FM	I.N. Bolotov	S.E Sokolova	Lowland (<200 m a.s.l.)	Recent	viable	110.5	49.3	130.822	29	26.2443	22.1676
Russia	White Sea	Nimen'ga River	Nimen'ga 1	N/A	2011	FM	I.N. Bolotov	S.E Sokolova	Lowland (<200 m a.s.l.)	Recent	viable	99.4	47	121.148	27.1	27.2636	22.3693
Russia	White Sea	Nimen'ga River	Nimen'ga 1	N/A	2011	FM	I.N. Bolotov	S.E Sokolova	Lowland (<200 m a.s.l.)	Recent	viable	105	46.6	123.983	27	25.7143	21.7772
Russia	White Sea	Nimen'ga River	Nimen'ga 1	N/A	2011	FM	I.N. Bolotov	S.E Sokolova	Lowland (<200 m a.s.l.)	Recent	viable	102	48.1	124.15	29.8	29.2157	24.0032
Russia	White Sea	Nimen'ga River	Nimen'ga 1	N/A	2011	FM	I.N. Bolotov	S.E Sokolova	Lowland (<200 m a.s.l.)	Recent	viable	125.6	55	147.316	36.7	29.2197	24.9124
Russia	White Sea	Nimen'ga River	Nimen'ga 1	N/A	2011	FM	I.N. Bolotov	S.E Sokolova	Lowland (<200 m a.s.l.)	Recent	viable	117.6	52.7	139.535	33	28.0612	23.6499
Russia	White Sea	Nimen'ga River	Nimen'ga 1	N/A	2011	FM	I.N. Bolotov	S.E Sokolova	Lowland (<200 m a.s.l.)	Recent	viable	116.2	55.9	142.851	31	26.6781	21.7009
Russia	White Sea	Nimen'ga River	Nimen'ga 1	N/A	2011	FM	I.N. Bolotov	S.E Sokolova	Lowland (<200 m a.s.l.)	Recent	viable	105	50.8	129.45	27.5	26.1905	21.2438
Russia	White Sea	Nimen'ga River	Nimen'ga 1	N/A	2011	FM	I.N. Bolotov	S.E Sokolova	Lowland (<200 m a.s.l.)	Recent	viable	117.2	57	144.869	31.8	27.1331	21.9508
Russia	White Sea	Nimen'ga River	Nimen'ga 1	N/A	2011	FM	I.N. Bolotov	S.E Sokolova	Lowland (<200 m a.s.l.)	Recent	viable	114.6	53.8	139.174	31.6	27.5742	22.7054
Russia	White Sea	Nimen'ga River	Nimen'ga 1	N/A	2011	FM	I.N. Bolotov	S.E Sokolova	Lowland (<200 m a.s.l.)	Recent	viable	105.4	52.6	131.974	33.1	31.4042	25.0807
Russia	White Sea	Nimen'ga River	Nimen'ga 1	N/A	2011	FM	I.N. Bolotov	S.E Sokolova	Lowland (<200 m a.s.l.)	Recent	viable	128.2	55.6	149.643	33.8	26.3651	22.5871
Russia	White Sea	Nimen'ga River	Nimen'ga 1	N/A	2011	FM	I.N. Bolotov	S.E Sokolova	Lowland (<200 m a.s.l.)	Recent	viable	100.9	45.3	119.831	28.6	28.3449	23.8669
Russia	White Sea	Nimen'ga River	Nimen'ga 1	N/A	2011	FM	I.N. Bolotov	S.E Sokolova	Lowland (<200 m a.s.l.)	Recent	viable	122	55	145.19	35.1	28.7705	24.1752
Russia	White Sea	Nimen'ga River	Nimen'ga 1	N/A	2011	FM	I.N. Bolotov	S.E Sokolova	Lowland (<200 m a.s.l.)	Recent	viable	94.8	41.9	111.708	24.3	25.6329	21.753
Russia	White Sea	Nimen'ga River	Nimen'ga 1	N/A	2011	FM	I.N. Bolotov	S.E Sokolova	Lowland (<200 m a.s.l.)	Recent	viable	133.6	58	156.024	35.7	26.7216	22.8811
Russia	White Sea	Nimen'ga River	Nimen'ga 1	N/A	2011	FM	I.N. Bolotov	S.E Sokolova	Lowland (<200 m a.s.l.)	Recent	viable	116.6	54.8	141.682	32.9	28.2161	23.221
Russia	White Sea	Nimen'ga River	Nimen'ga 1	N/A	2011	FM	I.N. Bolotov	S.E Sokolova	Lowland (<200 m a.s.l.)	Recent	viable	122.9	54.3	144.794	32.4	26.3629	22.3766
Russia	White Sea	Nimen'ga River	Nimen'ga 1	N/A	2011	FM	I.N. Bolotov	S.E Sokolova	Lowland (<200 m a.s.l.)	Recent	viable	88.9	41.8	108.047	23.4	26.3217	21.6572
Russia	White Sea	Nimen'ga River	Nimen'ga 1	N/A	2011	FM	I.N. Bolotov	S.E Sokolova	Lowland (<200 m a.s.l.)	Recent	viable	112.7	53.6	137.759	31.6	28.039	22.9386
Russia	White Sea	Nimen'ga River	Nimen'ga 1	N/A	2011	FM	I.N. Bolotov	S.E Sokolova	Lowland (<200 m a.s.l.)	Recent	viable	129.7	56.5	151.729	35	26.9854	23.0674
Russia	White Sea	Nimen'ga River	Nimen'ga 1	N/A	2011	FM	I.N. Bolotov	S.E Sokolova	Lowland (<200 m a.s.l.)	Recent	viable	105.7	49.5	128.208	31.1	29.4229	24.2575
Russia	White Sea	Nimen'ga River	Nimen'ga 1	N/A	2011	FM	I.N. Bolotov	S.E Sokolova	Lowland (<200 m a.s.l.)	Recent	viable	123.8	57.6	149.674	32.5	26.252	21.7139
Russia	White Sea	Nimen'ga River	Nimen'ga 1	N/A	2011	FM	I.N. Bolotov	S.E Sokolova	Lowland (<200 m a.s.l.)	Recent	viable	124.6	59.9	153.125	33.3	26.7255	21.7469
Russia	White Sea	Nimen'ga River	Nimen'ga 1	N/A	2011	FM	I.N. Bolotov	S.E Sokolova	Lowland (<200 m a.s.l.)	Recent	viable	120	56.2	145.557	34	28.3333	23.3585
Russia	White Sea	Nimen'ga River	Nimen'ga 1	N/A	2011	FM	I.N. Bolotov	S.E Sokolova	Lowland (<200 m a.s.l.)	Recent	viable	93.3	45.4	115.357	24.9	26.6881	21.5852
Russia	White Sea	Nimen'ga River	Nimen'ga 1	N/A	2011	FM	I.N. Bolotov	S.E Sokolova	Lowland (<200 m a.s.l.)	Recent	viable	103.4	48.6	125.647	32.6	31.528	25.9456
Russia	White Sea	Nimen'ga River	Nimen'ga 1	N/A	2011	FM	I.N. Bolotov	S.E Sokolova	Lowland (<200 m a.s.l.)	Recent	viable	118.6	53.2	140.79	29.6	24.9578	21.0242
Russia	White Sea	Nimen'ga River	Nimen'ga 1	N/A	2011	FM	I.N. Bolotov	S.E Sokolova	Lowland (<200 m a.s.l.)	Recent	viable	115.6	54	140.04	32.1	27.7682	22.9221
Russia	White Sea	Nimen'ga River	Nimen'ga 1	N/A	2011	FM	I.N. Bolotov	S.E Sokolova	Lowland (<200 m a.s.l.)	Recent	viable	122.2	54.2	144.248	31.2	25.5319	21.6294
Russia	White Sea	Nimen'ga River	Nimen'ga 1	N/A	2011	FM	I.N. Bolotov	S.E Sokolova	Lowland (<200 m a.s.l.)	Recent	viable	120	53.4	141.885	31	25.8333	21.8487
Russia	White Sea	Nimen'ga River	Nimen'ga 1	N/A	2011	FM	I.N. Bolotov	S.E Sokolova	Lowland (<200 m a.s.l.)	Recent	viable	104.2	45.8	122.445	27.9	26.7754	22.7857
Russia	White Sea	Nimen'ga River	Nimen'ga 1	N/A	2011	FM	I.N. Bolotov	S.E Sokolova	Lowland (<200 m a.s.l.)	Recent	viable	114.4	52	136.707	30.9	27.0105	22.6031
Russia	White Sea	Nimen'ga River	Nimen'ga 1	N/A	2011	FM	I.N. Bolotov	S.E Sokolova	Lowland (<200 m a.s.l.)	Recent	viable	121	54.8	144.33	33.8	27.9339	23.4185
Russia	White Sea	Nimen'ga River	Nimen'ga 1	N/A	2011	FM	I.N. Bolotov	S.E Sokolova	Lowland (<200 m a.s.l.)	Recent	viable	109.7	51	132.576	30.8	28.0766	23.232
Russia	White Sea	Nimen'ga River	Nimen'ga 1	N/A	2011	FM	I.N. Bolotov	S.E Sokolova	Lowland (<200 m a.s.l.)	Recent	viable	122.5	56.8	147.849	31.1	25.3878	21.035
Russia	White Sea	Nimen'ga River	Nimen'ga 1	N/A	2011	FM	I.N. Bolotov	S.E Sokolova	Lowland (<200 m a.s.l.)	Recent	viable	112.4	52.6	136.286	33.2	29.5374	24.3606
Russia	White Sea	Nimen'ga River	Nimen'ga 1	N/A	2011	FM	I.N. Bolotov	S.E Sokolova	Lowland (<200 m a.s.l.)	Recent	viable	98.8	48	122.06	27.4	27.7328	22.4479
Russia	White Sea	Nimen'ga River	Nimen'ga 1	N/A	2011	FM	I.N. Bolotov	S.E Sokolova	Lowland (<200 m a.s.l.)	Recent	viable	117.9	54.6	142.209	32.3	27.3961	22.713
Russia	White Sea	Nimen'ga River	Nimen'ga 1	N/A	2011	FM	I.N. Bolotov	S.E Sokolova	Lowland (<200 m a.s.l.)	Recent	viable	125.6	56.2	148.915	33	26.2739	22.1603
Russia	White Sea	Nimen'ga River	Nimen'ga 1	N/A	2011	FM	I.N. Bolotov	S.E Sokolova	Lowland (<200 m a.s.l.)	Recent	viable	127.2	59.9	154.715	35.5	27.9088	22.9454
Russia	White Sea	Nimen'ga River	Nimen'ga 1	N/A	2011	FM	I.N. Bolotov	S.E Sokolova	Lowland (<200 m a.s.l.)	Recent	viable	117.6	52.8	139.668	32.3	27.466	23.1263
Russia	White Sea	Nimen'ga River	Nimen'ga 1	N/A	2011	FM	I.N. Bolotov	S.E Sokolova	Lowland (<200 m a.s.l.)	Recent	viable	122	57.4	148.324	32.9	26.9672	22.1812
Russia	White Sea	Nimen'ga River	Nimen'ga 1	N/A	2011	FM	I.N. Bolotov	S.E Sokolova	Lowland (<200 m a.s.l.)	Recent	viable	109.8	51.3	133.025	28.9	26.3206	21.7252
Russia	White Sea	Nimen'ga River	Nimen'ga 1	N/A	2011	FM	I.N. Bolotov	S.E Sokolova	Lowland (<200 m a.s.l.)	Recent	viable	123.3	57	148.591	32.5	26.3585	21.872
Russia	White Sea	Nimen'ga River	Nimen'ga 1	N/A	2011	FM	I.N. Bolotov	S.E Sokolova	Lowland (<200 m a.s.l.)	Recent	viable	110.4	59.6	143.775	30.6	27.7174	21.2833
Russia	White Sea	Nimen'ga River	Nimen'ga 1	N/A	2011	FM	I.N. Bolotov	S.E Sokolova	Lowland (<200 m a.s.l.)	Recent	viable	109.5	51.6	133.231	31.7	28.9498	23.7932
Russia	White Sea	Nimen'ga River	Nimen'ga 1	N/A	2011	FM	I.N. Bolotov	S.E Sokolova	Lowland (<200 m a.s.l.)	Recent	viable	102.2	47.7	123.754	26	25.4403	21.0094
Russia	White Sea	Nimen'ga River	Nimen'ga 1	N/A	2011	FM	I.N. Bolotov	S.E Sokolova	Lowland (<200 m a.s.l.)	Recent	viable	103	46.3	122.401	30.3	29.4175	24.7548
Russia	White Sea	Nimen'ga River	Nimen'ga 1	N/A	2011	FM	I.N. Bolotov	S.E Sokolova	Lowland (<200 m a.s.l.)	Recent	viable	97.9	46.2	119.203	26.8	27.3749	22.4827
Russia	White Sea	Nimen'ga River	Nimen'ga 1	N/A	2011	FM	I.N. Bolotov	S.E Sokolova	Lowland (<200 m a.s.l.)	Recent	viable	124.5	56.6	148.788	32.3	25.9438	21.7087
Russia	White Sea	Nimen'ga River	Nimen'ga 1	N/A	2011	FM	I.N. Bolotov	S.E Sokolova	Lowland (<200 m a.s.l.)	Recent	viable	130.5	61.4	158.659	34.5	26.4368	21.7448
Russia	White Sea	Nimen'ga River	Nimen'ga 1	N/A	2011	FM	I.N. Bolotov	S.E Sokolova	Lowland (<200 m a.s.l.)	Recent	viable	109.5	49	129.831	26.5	24.2009	20.4111
Russia	White Sea	Nimen'ga River	Nimen'ga 1	N/A	2011	FM	I.N. Bolotov	S.E Sokolova	Lowland (<200 m a.s.l.)	Recent	viable	117.6	54.3	141.638	33.4	28.4014	23.5813
Russia	White Sea	Nimen'ga River	Nimen'ga 1	N/A	2011	FM	I.N. Bolotov	S.E Sokolova	Lowland (<200 m a.s.l.)	Recent	viable	119.4	55.6	144.416	34.9	29.2295	24.1663
Russia	White Sea	Nimen'ga River	Nimen'ga 1	N/A	2011	FM	I.N. Bolotov	S.E Sokolova	Lowland (<200 m a.s.l.)	Recent	viable	107.9	51.4	131.998	29.5	27.3401	22.3488
Russia	White Sea	Nimen'ga River	Nimen'ga 1	N/A	2011	FM	I.N. Bolotov	S.E Sokolova	Lowland (<200 m a.s.l.)	Recent	viable	119.3	55	143.574	34.4	28.8349	23.9597
Russia	White Sea	Nimen'ga River	Nimen'ga 1	N/A	2011	FM	I.N. Bolotov	S.E Sokolova	Lowland (<200 m a.s.l.)	Recent	viable	108.4	49.9	130.359	30.6	28.2288	23.4737
Russia	White Sea	Nimen'ga River	Nimen'ga 1	N/A	2011	FM	I.N. Bolotov	S.E Sokolova	Lowland (<200 m a.s.l.)	Recent	viable	101.3	45.5	120.333	27.4	27.0484	22.7701
Russia	White Sea	Nimen'ga River	Nimen'ga 1	N/A	2011	FM	I.N. Bolotov	S.E Sokolova	Lowland (<200 m a.s.l.)	Recent	viable	120.2	58	147.993	30.6	25.4576	20.6767
Russia	White Sea	Nimen'ga River	Nimen'ga 1	N/A	2011	FM	I.N. Bolotov	S.E Sokolova	Lowland (<200 m a.s.l.)	Recent	viable	101.6	48	123.778	25.9	25.4921	20.9246
Russia	White Sea	Nimen'ga River	Nimen'ga 1	N/A	2011	FM	I.N. Bolotov	S.E Sokolova	Lowland (<200 m a.s.l.)	Recent	viable	114.6	50.4	134.705	32.8	28.6213	24.3496
Russia	White Sea	Nimen'ga River	Nimen'ga 1	N/A	2011	FM	I.N. Bolotov	S.E Sokolova	Lowland (<200 m a.s.l.)	Recent	viable	117.3	52.4	138.96	32	27.2805	23.0282
Russia	White Sea	Nimen'ga River	Nimen'ga 1	N/A	2011	FM	I.N. Bolotov	S.E Sokolova	Lowland (<200 m a.s.l.)	Recent	viable	119.8	57.1	146.596	36.4	30.384	24.8302
Russia	White Sea	Nimen'ga River	Nimen'ga 1	N/A	2011	FM	I.N. Bolotov	S.E Sokolova	Lowland (<200 m a.s.l.)	Recent	viable	106.1	47.5	125.829	30.1	28.3695	23.9214
Russia	White Sea	Nimen'ga River	Nimen'ga 1	N/A	2011	FM	I.N. Bolotov	S.E Sokolova	Lowland (<200 m a.s.l.)	Recent	viable	111.3	52.8	135.875	31.1	27.9425	22.8887
Russia	White Sea	Nimen'ga River	Nimen'ga 1	N/A	2011	FM	I.N. Bolotov	S.E Sokolova	Lowland (<200 m a.s.l.)	Recent	viable	110.1	50.8	132.556	30.3	27.5204	22.8582
Russia	White Sea	Nimen'ga River	Nimen'ga 1	N/A	2011	FM	I.N. Bolotov	S.E Sokolova	Lowland (<200 m a.s.l.)	Recent	viable	111.9	46.8	128.266	30	26.8097	23.3888
Russia	White Sea	Nimen'ga River	Nimen'ga 1	N/A	2011	FM	I.N. Bolotov	S.E Sokolova	Lowland (<200 m a.s.l.)	Recent	viable	115.1	51.9	136.992	33.4	29.0182	24.3809
Russia	White Sea	Nimen'ga River	Nimen'ga 1	N/A	2011	FM	I.N. Bolotov	S.E Sokolova	Lowland (<200 m a.s.l.)	Recent	viable	125	56.2	148.559	31.9	25.52	21.473
Russia	White Sea	Nimen'ga River	Nimen'ga 1	N/A	2011	FM	I.N. Bolotov	S.E Sokolova	Lowland (<200 m a.s.l.)	Recent	viable	128.2	56.4	150.716	36.4	28.3931	24.1514
Russia	White Sea	Nimen'ga River	Nimen'ga 1	N/A	2011	FM	I.N. Bolotov	S.E Sokolova	Lowland (<200 m a.s.l.)	Recent	viable	104.9	49.2	127.334	30.2	28.7893	23.7171
Russia	White Sea	Nimen'ga River	Nimen'ga 1	N/A	2011	FM	I.N. Bolotov	S.E Sokolova	Lowland (<200 m a.s.l.)	Recent	viable	108.5	49	129.237	26.8	24.7005	20.737
Russia	White Sea	Nimen'ga River	Nimen'ga 1	N/A	2011	FM	I.N. Bolotov	S.E Sokolova	Lowland (<200 m a.s.l.)	Recent	viable	124.6	59.4	152.485	34.5	27.6886	22.6252
Russia	White Sea	Nimen'ga River	Nimen'ga 1	N/A	2011	FM	I.N. Bolotov	S.E Sokolova	Lowland (<200 m a.s.l.)	Recent	viable	108.5	50.8	131.59	24	22.1198	18.2385
Russia	White Sea	Nimen'ga River	Nimen'ga 1	N/A	2011	FM	I.N. Bolotov	S.E Sokolova	Lowland (<200 m a.s.l.)	Recent	viable	118.2	53.6	141.08	30.8	26.0575	21.8316
Russia	White Sea	Nimen'ga River	Nimen'ga 1	N/A	2011	FM	I.N. Bolotov	S.E Sokolova	Lowland (<200 m a.s.l.)	Recent	viable	92.8	43.6	112.744	23.5	25.3233	20.8437
Russia	White Sea	Nimen'ga River	Nimen'ga 1	N/A	2011	FM	I.N. Bolotov	S.E Sokolova	Lowland (<200 m a.s.l.)	Recent	viable	104	48.8	126.27	29.9	28.75	23.6793
Russia	White Sea	Nimen'ga River	Nimen'ga 1	N/A	2011	FM	I.N. Bolotov	S.E Sokolova	Lowland (<200 m a.s.l.)	Recent	viable	129.2	58.8	154.488	32.4	25.0774	20.9725
Russia	White Sea	Nimen'ga River	Nimen'ga 1	N/A	2011	FM	I.N. Bolotov	S.E Sokolova	Lowland (<200 m a.s.l.)	Recent	viable	110.8	50.9	133.108	32.6	29.4224	24.4914
Russia	White Sea	Nimen'ga River	Nimen'ga 1	N/A	2011	FM	I.N. Bolotov	S.E Sokolova	Lowland (<200 m a.s.l.)	Recent	viable	110.2	53.6	136.222	32.6	29.5826	23.9315
Russia	White Sea	Nimen'ga River	Nimen'ga 1	N/A	2011	FM	I.N. Bolotov	S.E Sokolova	Lowland (<200 m a.s.l.)	Recent	viable	112.6	51.1	134.448	34.2	30.373	25.4373
Russia	White Sea	Nimen'ga River	Nimen'ga 1	N/A	2011	FM	I.N. Bolotov	S.E Sokolova	Lowland (<200 m a.s.l.)	Recent	viable	109.8	48.7	129.611	27.6	25.1366	21.2946
Russia	White Sea	Nimen'ga River	Nimen'ga 1	N/A	2011	FM	I.N. Bolotov	S.E Sokolova	Lowland (<200 m a.s.l.)	Recent	viable	92.2	43.1	111.732	24.8	26.898	22.1959
Russia	White Sea	Nimen'ga River	Nimen'ga 1	N/A	2011	FM	I.N. Bolotov	S.E Sokolova	Lowland (<200 m a.s.l.)	Recent	viable	109.6	48.6	129.36	30.1	27.4635	23.2685
Russia	White Sea	Nimen'ga River	Nimen'ga 1	N/A	2011	FM	I.N. Bolotov	S.E Sokolova	Lowland (<200 m a.s.l.)	Recent	viable	101.3	45.4	120.201	25.6	25.2715	21.2977
Russia	White Sea	Nimen'ga River	Nimen'ga 1	N/A	2011	FM	I.N. Bolotov	S.E Sokolova	Lowland (<200 m a.s.l.)	Recent	viable	106.6	47.7	126.39	28.6	26.8293	22.6284
Russia	White Sea	Nimen'ga River	Nimen'ga 1	N/A	2011	FM	I.N. Bolotov	S.E Sokolova	Lowland (<200 m a.s.l.)	Recent	viable	122.4	53.3	143.162	32.4	26.4706	22.6316
Russia	White Sea	Nimen'ga River	Nimen'ga 1	N/A	2011	FM	I.N. Bolotov	S.E Sokolova	Lowland (<200 m a.s.l.)	Recent	viable	123.6	56.5	148.118	33.4	27.0227	22.5496
Russia	White Sea	Nimen'ga River	Nimen'ga 1	N/A	2011	FM	I.N. Bolotov	S.E Sokolova	Lowland (<200 m a.s.l.)	Recent	viable	103.8	48	125.111	30.9	29.7688	24.6981
Russia	White Sea	Nimen'ga River	Nimen'ga 1	N/A	2011	FM	I.N. Bolotov	S.E Sokolova	Lowland (<200 m a.s.l.)	Recent	viable	116.4	51.6	137.365	32.3	27.7491	23.514
Russia	White Sea	Nimen'ga River	Nimen'ga 1	N/A	2011	FM	I.N. Bolotov	S.E Sokolova	Lowland (<200 m a.s.l.)	Recent	viable	129.2	57.6	152.904	31.8	24.613	20.7974
Russia	White Sea	Nimen'ga River	Nimen'ga 1	N/A	2011	FM	I.N. Bolotov	S.E Sokolova	Lowland (<200 m a.s.l.)	Recent	viable	115	51.5	136.404	30.1	26.1739	22.0668
Russia	White Sea	Nimen'ga River	Nimen'ga 1	N/A	2011	FM	I.N. Bolotov	S.E Sokolova	Lowland (<200 m a.s.l.)	Recent	viable	118.8	54	141.965	32.3	27.1886	22.7522
Russia	White Sea	Nimen'ga River	Nimen'ga 1	N/A	2011	FM	I.N. Bolotov	S.E Sokolova	Lowland (<200 m a.s.l.)	Recent	viable	126.6	58.3	152.274	32.2	25.4344	21.1461
Russia	White Sea	Nimen'ga River	Nimen'ga 1	N/A	2011	FM	I.N. Bolotov	S.E Sokolova	Lowland (<200 m a.s.l.)	Recent	viable	115	52.4	137.591	31.7	27.5652	23.0393
Russia	White Sea	Nimen'ga River	Nimen'ga 1	N/A	2011	FM	I.N. Bolotov	S.E Sokolova	Lowland (<200 m a.s.l.)	Recent	viable	101.9	45.8	121.086	27.8	27.2816	22.9588
Russia	White Sea	Nimen'ga River	Nimen'ga 1	N/A	2011	FM	I.N. Bolotov	S.E Sokolova	Lowland (<200 m a.s.l.)	Recent	viable	126.5	60.6	155.187	35.1	27.747	22.6178
Russia	White Sea	Nimen'ga River	Nimen'ga 1	N/A	2011	FM	I.N. Bolotov	S.E Sokolova	Lowland (<200 m a.s.l.)	Recent	viable	112.4	51.5	134.853	31	27.5801	22.9879
Russia	White Sea	Nimen'ga River	Nimen'ga 1	N/A	2011	FM	I.N. Bolotov	S.E Sokolova	Lowland (<200 m a.s.l.)	Recent	viable	130.8	59.8	156.758	34.6	26.4526	22.0723
Russia	White Sea	Nimen'ga River	Nimen'ga 1	N/A	2011	FM	I.N. Bolotov	S.E Sokolova	Lowland (<200 m a.s.l.)	Recent	viable	116.3	53.4	139.68	31.1	26.7412	22.2651
Russia	White Sea	Nimen'ga River	Nimen'ga 1	N/A	2011	FM	I.N. Bolotov	S.E Sokolova	Lowland (<200 m a.s.l.)	Recent	viable	113	52.2	136.129	33.5	29.646	24.6091
Russia	White Sea	Nimen'ga River	Nimen'ga 1	N/A	2011	FM	I.N. Bolotov	S.E Sokolova	Lowland (<200 m a.s.l.)	Recent	viable	115.1	52.2	137.388	32.1	27.8888	23.3645
Russia	White Sea	Nimen'ga River	Nimen'ga 1	N/A	2011	FM	I.N. Bolotov	S.E Sokolova	Lowland (<200 m a.s.l.)	Recent	viable	103.9	49.4	126.983	30.1	28.9702	23.7039
Russia	White Sea	Nimen'ga River	Nimen'ga 1	N/A	2011	FM	I.N. Bolotov	S.E Sokolova	Lowland (<200 m a.s.l.)	Recent	viable	112.5	51.1	134.388	29.1	25.8667	21.6537
Russia	White Sea	Nimen'ga River	Nimen'ga 1	N/A	2011	FM	I.N. Bolotov	S.E Sokolova	Lowland (<200 m a.s.l.)	Recent	viable	105.5	49.8	128.474	31.4	29.763	24.4407
Russia	White Sea	Nimen'ga River	Nimen'ga 1	N/A	2011	FM	I.N. Bolotov	S.E Sokolova	Lowland (<200 m a.s.l.)	Recent	viable	111.9	50.2	132.844	27.5	24.5755	20.701
Russia	White Sea	Nimen'ga River	Nimen'ga 1	N/A	2011	FM	I.N. Bolotov	S.E Sokolova	Lowland (<200 m a.s.l.)	Recent	viable	133	56.1	153.102	30.3	22.782	19.7907
Russia	White Sea	Nimen'ga River	Nimen'ga 1	N/A	2011	FM	I.N. Bolotov	S.E Sokolova	Lowland (<200 m a.s.l.)	Recent	viable	132.5	59.4	157.245	37.5	28.3019	23.8482
Russia	White Sea	Nimen'ga River	Nimen'ga 1	N/A	2011	FM	I.N. Bolotov	S.E Sokolova	Lowland (<200 m a.s.l.)	Recent	viable	109	50.1	130.981	29.4	26.9725	22.4461
Russia	White Sea	Nimen'ga River	Nimen'ga 1	N/A	2011	FM	I.N. Bolotov	S.E Sokolova	Lowland (<200 m a.s.l.)	Recent	viable	107.4	59.6	141.808	29.6	27.5605	20.8733
Russia	White Sea	Nimen'ga River	Nimen'ga 1	N/A	2011	FM	I.N. Bolotov	S.E Sokolova	Lowland (<200 m a.s.l.)	Recent	viable	99.9	47.4	121.968	26.6	26.6266	21.809
Russia	White Sea	Nimen'ga River	Nimen'ga 1	N/A	2011	FM	I.N. Bolotov	S.E Sokolova	Lowland (<200 m a.s.l.)	Recent	viable	118	52.5	139.507	31	26.2712	22.2211
Russia	White Sea	Nimen'ga River	Nimen'ga 1	N/A	2011	FM	I.N. Bolotov	S.E Sokolova	Lowland (<200 m a.s.l.)	Recent	viable	126.6	56.4	149.772	33.9	26.7773	22.6344
Russia	White Sea	Nimen'ga River	Nimen'ga 1	N/A	2011	FM	I.N. Bolotov	S.E Sokolova	Lowland (<200 m a.s.l.)	Recent	viable	119.6	49.4	136.24	30.4	25.4181	22.3136
Russia	White Sea	Nimen'ga River	Nimen'ga 1	N/A	2011	FM	I.N. Bolotov	S.E Sokolova	Lowland (<200 m a.s.l.)	Recent	viable	109.1	52	133.502	29.6	27.1311	22.1719
Russia	White Sea	Nimen'ga River	Nimen'ga 1	N/A	2011	FM	I.N. Bolotov	S.E Sokolova	Lowland (<200 m a.s.l.)	Recent	viable	122.2	53.9	143.848	31.8	26.0229	22.1066
Russia	White Sea	Nimen'ga River	Nimen'ga 1	N/A	2011	FM	I.N. Bolotov	S.E Sokolova	Lowland (<200 m a.s.l.)	Recent	viable	126.7	56.3	149.698	31.4	24.783	20.9755
Russia	White Sea	Nimen'ga River	Nimen'ga 1	N/A	2011	FM	I.N. Bolotov	S.E Sokolova	Lowland (<200 m a.s.l.)	Recent	viable	98	46.1	119.135	26.6	27.1429	22.3277
Russia	White Sea	Nimen'ga River	Nimen'ga 1	N/A	2011	FM	I.N. Bolotov	S.E Sokolova	Lowland (<200 m a.s.l.)	Recent	viable	101.6	47.8	123.52	27.6	27.1654	22.3446
Russia	White Sea	Nimen'ga River	Nimen'ga 1	N/A	2011	FM	I.N. Bolotov	S.E Sokolova	Lowland (<200 m a.s.l.)	Recent	viable	85.6	38.7	102.016	21.5	25.1168	21.0752
Russia	White Sea	Nimen'ga River	Nimen'ga 1	N/A	2011	FM	I.N. Bolotov	S.E Sokolova	Lowland (<200 m a.s.l.)	Recent	viable	114.4	52.6	137.493	31.5	27.535	22.9102
Russia	White Sea	Nimen'ga River	Nimen'ga 1	N/A	2011	FM	I.N. Bolotov	S.E Sokolova	Lowland (<200 m a.s.l.)	Recent	viable	123	53.9	144.318	30.4	24.7154	21.0645
Russia	White Sea	Nimen'ga River	Nimen'ga 1	N/A	2011	FM	I.N. Bolotov	S.E Sokolova	Lowland (<200 m a.s.l.)	Recent	viable	97.5	46.2	118.959	23.6	24.2051	19.8387
Russia	White Sea	Nimen'ga River	Nimen'ga 1	N/A	2011	FM	I.N. Bolotov	S.E Sokolova	Lowland (<200 m a.s.l.)	Recent	viable	115	52.4	137.591	33.1	28.7826	24.0568
Russia	White Sea	Nimen'ga River	Nimen'ga 1	N/A	2011	FM	I.N. Bolotov	S.E Sokolova	Lowland (<200 m a.s.l.)	Recent	viable	120.4	56.7	146.447	33.1	27.4917	22.6021
Russia	White Sea	Nimen'ga River	Nimen'ga 1	N/A	2011	FM	I.N. Bolotov	S.E Sokolova	Lowland (<200 m a.s.l.)	Recent	viable	106.2	49.1	127.991	29	27.307	22.6579
Russia	White Sea	Nimen'ga River	Nimen'ga 1	N/A	2011	FM	I.N. Bolotov	S.E Sokolova	Lowland (<200 m a.s.l.)	Recent	viable	104.8	49.6	127.79	27.6	26.3359	21.598
Russia	White Sea	Nimen'ga River	Nimen'ga 1	N/A	2011	FM	I.N. Bolotov	S.E Sokolova	Lowland (<200 m a.s.l.)	Recent	viable	120.6	57.4	147.47	31.6	26.2023	21.428
Russia	White Sea	Nimen'ga River	Nimen'ga 1	N/A	2011	FM	I.N. Bolotov	S.E Sokolova	Lowland (<200 m a.s.l.)	Recent	viable	103.4	46.6	123.035	29.4	28.4333	23.8957
Russia	White Sea	Nimen'ga River	Nimen'ga 1	N/A	2011	FM	I.N. Bolotov	S.E Sokolova	Lowland (<200 m a.s.l.)	Recent	viable	116.8	50.8	136.53	30.6	26.1986	22.4127
Russia	White Sea	Nimen'ga River	Nimen'ga 1	N/A	2011	FM	I.N. Bolotov	S.E Sokolova	Lowland (<200 m a.s.l.)	Recent	viable	105.6	47.7	125.796	30	28.4091	23.8482
Russia	White Sea	Nimen'ga River	Nimen'ga 1	N/A	2011	FM	I.N. Bolotov	S.E Sokolova	Lowland (<200 m a.s.l.)	Recent	viable	102.4	46.6	122.438	29.9	29.1992	24.4204
Russia	White Sea	Nimen'ga River	Nimen'ga 1	N/A	2011	FM	I.N. Bolotov	S.E Sokolova	Lowland (<200 m a.s.l.)	Recent	viable	108.6	51.6	132.683	32.4	29.8343	24.4191
Russia	White Sea	Nimen'ga River	Nimen'ga 1	N/A	2011	FM	I.N. Bolotov	S.E Sokolova	Lowland (<200 m a.s.l.)	Recent	viable	133.8	59.9	158.678	37	27.6532	23.3177
Russia	White Sea	Nimen'ga River	Nimen'ga 1	N/A	2011	FM	I.N. Bolotov	S.E Sokolova	Lowland (<200 m a.s.l.)	Recent	viable	107.8	51.7	132.321	29.2	27.0872	22.0675
Russia	White Sea	Nimen'ga River	Nimen'ga 1	N/A	2011	FM	I.N. Bolotov	S.E Sokolova	Lowland (<200 m a.s.l.)	Recent	viable	104.2	48.1	125.482	26.2	25.144	20.8795
Russia	White Sea	Nimen'ga River	Nimen'ga 1	N/A	2011	FM	I.N. Bolotov	S.E Sokolova	Lowland (<200 m a.s.l.)	Recent	viable	102.4	47.6	123.745	32.6	31.8359	26.3445
Russia	White Sea	Nimen'ga River	Nimen'ga 1	N/A	2011	FM	I.N. Bolotov	S.E Sokolova	Lowland (<200 m a.s.l.)	Recent	viable	114.52	49.59	133.571	31.86	27.8205	23.8525
Russia	White Sea	Nimen'ga River	Nimen'ga 1	N/A	2011	FM	I.N. Bolotov	S.E Sokolova	Lowland (<200 m a.s.l.)	Recent	viable	103.26	48.46	125.381	26.92	26.0701	21.4705
Russia	White Sea	Nimen'ga River	Nimen'ga 1	N/A	2011	FM	I.N. Bolotov	S.E Sokolova	Lowland (<200 m a.s.l.)	Recent	viable	110.57	52.72	135.326	30.21	27.3221	22.3239
Russia	White Sea	Nimen'ga River	Nimen'ga 1	N/A	2011	FM	I.N. Bolotov	S.E Sokolova	Lowland (<200 m a.s.l.)	Recent	viable	133.96	62.45	162.117	34.48	25.739	21.2686
Russia	White Sea	Nimen'ga River	Nimen'ga 1	N/A	2011	FM	I.N. Bolotov	S.E Sokolova	Lowland (<200 m a.s.l.)	Recent	viable	126.81	57.77	151.706	33.06	26.0705	21.7921
Russia	White Sea	Nimen'ga River	Nimen'ga 1	N/A	2011	FM	I.N. Bolotov	S.E Sokolova	Lowland (<200 m a.s.l.)	Recent	viable	110.72	50.68	132.772	29.83	26.9418	22.4671
Russia	White Sea	Nimen'ga River	Nimen'ga 1	N/A	2011	FM	I.N. Bolotov	S.E Sokolova	Lowland (<200 m a.s.l.)	Recent	viable	113.9	52.13	136.578	29.72	26.0931	21.7605
Russia	White Sea	Nimen'ga River	Nimen'ga 1	N/A	2011	FM	I.N. Bolotov	S.E Sokolova	Lowland (<200 m a.s.l.)	Recent	viable	105.3	48.39	126.522	24.39	23.1624	19.2772
Russia	White Sea	Nimen'ga River	Nimen'ga 1	N/A	2011	FM	I.N. Bolotov	S.E Sokolova	Lowland (<200 m a.s.l.)	Recent	viable	101.58	47.67	123.339	29.19	28.736	23.6664
Russia	White Sea	Nimen'ga River	Nimen'ga 1	N/A	2011	FM	I.N. Bolotov	S.E Sokolova	Lowland (<200 m a.s.l.)	Recent	viable	104.02	50.02	127.851	29.72	28.5714	23.2458
Russia	White Sea	Nimen'ga River	Nimen'ga 1	N/A	2011	FM	I.N. Bolotov	S.E Sokolova	Lowland (<200 m a.s.l.)	Recent	viable	98.43	51.16	125.778	30.33	30.8138	24.114
Russia	White Sea	Nimen'ga River	Nimen'ga 1	N/A	2011	FM	I.N. Bolotov	S.E Sokolova	Lowland (<200 m a.s.l.)	Recent	viable	111.72	51.53	134.484	31.16	27.8912	23.1701
Russia	White Sea	Nimen'ga River	Nimen'ga 1	N/A	2011	FM	I.N. Bolotov	S.E Sokolova	Lowland (<200 m a.s.l.)	Recent	viable	105.29	48.54	126.712	26.9	25.5485	21.2292
Russia	White Sea	Nimen'ga River	Nimen'ga 1	N/A	2011	FM	I.N. Bolotov	S.E Sokolova	Lowland (<200 m a.s.l.)	Recent	viable	119.35	52.6	140.436	31.57	26.4516	22.48
Russia	White Sea	Nimen'ga River	Nimen'ga 1	N/A	2011	FM	I.N. Bolotov	S.E Sokolova	Lowland (<200 m a.s.l.)	Recent	viable	98.43	47.6	121.323	26.74	27.1665	22.0404
Russia	White Sea	Nimen'ga River	Nimen'ga 1	N/A	2011	FM	I.N. Bolotov	S.E Sokolova	Lowland (<200 m a.s.l.)	Recent	viable	127.15	56.29	149.951	35.21	27.6917	23.481
Russia	White Sea	Nimen'ga River	Nimen'ga 1	N/A	2011	FM	I.N. Bolotov	S.E Sokolova	Lowland (<200 m a.s.l.)	Recent	viable	127.4	57.31	151.452	30.96	24.3014	20.4421
Russia	White Sea	Nimen'ga River	Nimen'ga 1	N/A	2011	FM	I.N. Bolotov	S.E Sokolova	Lowland (<200 m a.s.l.)	Recent	viable	103.81	47.09	123.925	25.28	24.3522	20.3994
Russia	White Sea	Nimen'ga River	Nimen'ga 1	N/A	2011	FM	I.N. Bolotov	S.E Sokolova	Lowland (<200 m a.s.l.)	Recent	viable	111.36	50.62	133.076	31.97	28.7087	24.0238
Russia	White Sea	Nimen'ga River	Nimen'ga 1	N/A	2011	FM	I.N. Bolotov	S.E Sokolova	Lowland (<200 m a.s.l.)	Recent	viable	113.59	54.66	139.662	33.05	29.0959	23.6642
Russia	White Sea	Nimen'ga River	Nimen'ga 1	N/A	2011	FM	I.N. Bolotov	S.E Sokolova	Lowland (<200 m a.s.l.)	Recent	viable	88.43	42.25	108.34	23.44	26.5068	21.6356
Russia	White Sea	Nimen'ga River	Nimen'ga 1	N/A	2011	FM	I.N. Bolotov	S.E Sokolova	Lowland (<200 m a.s.l.)	Recent	viable	100.81	52.15	128.515	31.95	31.6933	24.8609
Russia	White Sea	Nimen'ga River	Nimen'ga 1	N/A	2011	FM	I.N. Bolotov	S.E Sokolova	Lowland (<200 m a.s.l.)	Recent	viable	124.03	54.8	146.126	30.88	24.8972	21.1324
Russia	White Sea	Nimen'ga River	Nimen'ga 1	N/A	2011	FM	I.N. Bolotov	S.E Sokolova	Lowland (<200 m a.s.l.)	Recent	viable	126.64	57.82	151.67	35.23	27.819	23.2281
Russia	White Sea	Nimen'ga River	Nimen'ga 1	N/A	2011	FM	I.N. Bolotov	S.E Sokolova	Lowland (<200 m a.s.l.)	Recent	viable	130.2	57.08	152.8	34.08	26.1751	22.3037
Russia	White Sea	Nimen'ga River	Nimen'ga 1	N/A	2011	FM	I.N. Bolotov	S.E Sokolova	Lowland (<200 m a.s.l.)	Recent	viable	103.62	48.43	125.561	27.88	26.906	22.2044
Russia	White Sea	Nimen'ga River	Nimen'ga 1	N/A	2011	FM	I.N. Bolotov	S.E Sokolova	Lowland (<200 m a.s.l.)	Recent	viable	113.46	52.32	136.562	27.59	24.3169	20.2033
Russia	White Sea	Nimen'ga River	Nimen'ga 1	N/A	2011	FM	I.N. Bolotov	S.E Sokolova	Lowland (<200 m a.s.l.)	Recent	viable	127.68	57.83	152.305	32.8	25.6892	21.5358
Russia	White Sea	Nimen'ga River	Nimen'ga 1	N/A	2011	FM	I.N. Bolotov	S.E Sokolova	Lowland (<200 m a.s.l.)	Recent	viable	123.95	57.57	149.726	34.94	28.1888	23.336
Russia	White Sea	Nimen'ga River	Nimen'ga 1	N/A	2011	FM	I.N. Bolotov	S.E Sokolova	Lowland (<200 m a.s.l.)	Recent	viable	115.03	53.13	138.564	29.85	25.9498	21.5424
Russia	White Sea	Nimen'ga River	Nimen'ga 1	N/A	2011	FM	I.N. Bolotov	S.E Sokolova	Lowland (<200 m a.s.l.)	Recent	viable	120.9	53.88	143.055	31.66	26.1869	22.1314
Russia	White Sea	Nimen'ga River	Nimen'ga 1	N/A	2011	FM	I.N. Bolotov	S.E Sokolova	Lowland (<200 m a.s.l.)	Recent	viable	117.66	55.33	143.011	30.99	26.3386	21.6696
Russia	White Sea	Nimen'ga River	Nimen'ga 1	N/A	2011	FM	I.N. Bolotov	S.E Sokolova	Lowland (<200 m a.s.l.)	Recent	viable	121.09	56.79	146.982	32.48	26.823	22.0979
Russia	White Sea	Nimen'ga River	Nimen'ga 1	N/A	2011	FM	I.N. Bolotov	S.E Sokolova	Lowland (<200 m a.s.l.)	Recent	viable	130.1	57.21	152.915	31.43	24.1583	20.5539
Russia	White Sea	Nimen'ga River	Nimen'ga 1	N/A	2011	FM	I.N. Bolotov	S.E Sokolova	Lowland (<200 m a.s.l.)	Recent	viable	114.58	53.37	138.605	30.42	26.5491	21.9473
Russia	White Sea	Nimen'ga River	Nimen'ga 1	N/A	2011	FM	I.N. Bolotov	S.E Sokolova	Lowland (<200 m a.s.l.)	Recent	viable	111.07	51.27	133.753	28.77	25.9026	21.5097
Russia	White Sea	Nimen'ga River	Nimen'ga 1	N/A	2011	FM	I.N. Bolotov	S.E Sokolova	Lowland (<200 m a.s.l.)	Recent	viable	109.38	53.26	135.283	31.26	28.5793	23.107
Russia	White Sea	Nimen'ga River	Nimen'ga 1	N/A	2011	FM	I.N. Bolotov	S.E Sokolova	Lowland (<200 m a.s.l.)	Recent	viable	110.56	48.69	130.045	27.19	24.593	20.9081
Russia	White Sea	Nimen'ga River	Nimen'ga 1	N/A	2011	FM	I.N. Bolotov	S.E Sokolova	Lowland (<200 m a.s.l.)	Recent	viable	106.82	51.49	131.451	27.92	26.1374	21.2399
Russia	White Sea	Nimen'ga River	Nimen'ga 1	N/A	2011	FM	I.N. Bolotov	S.E Sokolova	Lowland (<200 m a.s.l.)	Recent	viable	120.26	53.93	142.742	32.9	27.3574	23.0486
Russia	White Sea	Nimen'ga River	Nimen'ga 1	N/A	2011	FM	I.N. Bolotov	S.E Sokolova	Lowland (<200 m a.s.l.)	Recent	viable	111.15	52.62	135.552	29.36	26.4148	21.6596
Russia	White Sea	Nimen'ga River	Nimen'ga 1	N/A	2011	FM	I.N. Bolotov	S.E Sokolova	Lowland (<200 m a.s.l.)	Recent	viable	112.6	50.89	134.172	30.62	27.1936	22.8215
Russia	White Sea	Nimen'ga River	Nimen'ga 1	N/A	2011	FM	I.N. Bolotov	S.E Sokolova	Lowland (<200 m a.s.l.)	Recent	viable	108.09	52.51	133.533	31.88	29.4939	23.8742
Russia	White Sea	Nimen'ga River	Nimen'ga 1	N/A	2011	FM	I.N. Bolotov	S.E Sokolova	Lowland (<200 m a.s.l.)	Recent	viable	109.37	49.51	130.428	30.13	27.5487	23.1009
Russia	White Sea	Nimen'ga River	Nimen'ga 1	N/A	2011	FM	I.N. Bolotov	S.E Sokolova	Lowland (<200 m a.s.l.)	Recent	viable	97.3	45.38	117.778	24.8	25.4882	21.0566
Russia	White Sea	Nimen'ga River	Nimen'ga 1	N/A	2011	FM	I.N. Bolotov	S.E Sokolova	Lowland (<200 m a.s.l.)	Recent	viable	94.12	43.71	113.686	26.12	27.7518	22.9756
Russia	White Sea	Nimen'ga River	Nimen'ga 1	N/A	2011	FM	I.N. Bolotov	S.E Sokolova	Lowland (<200 m a.s.l.)	Recent	viable	110.67	50.11	131.993	27.11	24.4963	20.5389
Russia	White Sea	Nimen'ga River	Nimen'ga 1	N/A	2011	FM	I.N. Bolotov	S.E Sokolova	Lowland (<200 m a.s.l.)	Recent	viable	131.36	58.28	155.084	31.6	24.056	20.3761
Russia	White Sea	Nimen'ga River	Nimen'ga 1	N/A	2011	FM	I.N. Bolotov	S.E Sokolova	Lowland (<200 m a.s.l.)	Recent	viable	114.71	54.56	140.221	34.45	30.0323	24.5684
Russia	White Sea	Nimen'ga River	Nimen'ga 1	N/A	2011	FM	I.N. Bolotov	S.E Sokolova	Lowland (<200 m a.s.l.)	Recent	viable	110	50.58	132.209	28.14	25.5818	21.2845
Russia	White Sea	Nimen'ga River	Nimen'ga 1	N/A	2011	FM	I.N. Bolotov	S.E Sokolova	Lowland (<200 m a.s.l.)	Recent	viable	104.22	48.51	126.028	27.68	26.5592	21.9634
Russia	White Sea	Nimen'ga River	Nimen'ga 1	N/A	2011	FM	I.N. Bolotov	S.E Sokolova	Lowland (<200 m a.s.l.)	Recent	viable	105.98	50.52	129.694	28.72	27.0995	22.1445
Russia	White Sea	Nimen'ga River	Nimen'ga 1	N/A	2011	FM	I.N. Bolotov	S.E Sokolova	Lowland (<200 m a.s.l.)	Recent	viable	108.24	51.09	131.806	28.07	25.9331	21.2964
Russia	White Sea	Nimen'ga River	Nimen'ga 1	N/A	2011	FM	I.N. Bolotov	S.E Sokolova	Lowland (<200 m a.s.l.)	Recent	viable	111.81	52.55	135.863	31.23	27.9313	22.9864
Russia	White Sea	Nimen'ga River	Nimen'ga 1	N/A	2011	FM	I.N. Bolotov	S.E Sokolova	Lowland (<200 m a.s.l.)	Recent	viable	112.72	51.87	135.529	32.55	28.8769	24.0169
Russia	White Sea	Nimen'ga River	Nimen'ga 1	N/A	2011	FM	I.N. Bolotov	S.E Sokolova	Lowland (<200 m a.s.l.)	Recent	viable	111.58	52.96	136.252	31.88	28.5714	23.3979
Russia	White Sea	Nimen'ga River	Nimen'ga 1	N/A	2011	FM	I.N. Bolotov	S.E Sokolova	Lowland (<200 m a.s.l.)	Recent	viable	118.81	53.74	141.628	30.32	25.5197	21.4081
Russia	White Sea	Nimen'ga River	Nimen'ga 1	N/A	2011	FM	I.N. Bolotov	S.E Sokolova	Lowland (<200 m a.s.l.)	Recent	viable	120.94	57.54	147.858	32.12	26.5586	21.7235
Russia	White Sea	Nimen'ga River	Nimen'ga 1	N/A	2011	FM	I.N. Bolotov	S.E Sokolova	Lowland (<200 m a.s.l.)	Recent	viable	112.73	52.3	136.096	33.39	29.6194	24.5341
Russia	White Sea	Nimen'ga River	Nimen'ga 1	N/A	2011	FM	I.N. Bolotov	S.E Sokolova	Lowland (<200 m a.s.l.)	Recent	viable	123.64	54.97	146.123	32.9	26.6095	22.5153
Russia	White Sea	Nimen'ga River	Nimen'ga 1	N/A	2011	FM	I.N. Bolotov	S.E Sokolova	Lowland (<200 m a.s.l.)	Recent	viable	94.78	42.85	112.956	25.05	26.4296	22.1768
Russia	White Sea	Nimen'ga River	Nimen'ga 1	N/A	2011	FM	I.N. Bolotov	S.E Sokolova	Lowland (<200 m a.s.l.)	Recent	viable	96.63	43.77	115.271	24	24.837	20.8205
Russia	White Sea	Nimen'ga River	Nimen'ga 1	N/A	2011	FM	I.N. Bolotov	S.E Sokolova	Lowland (<200 m a.s.l.)	Recent	viable	102.52	47.92	124.233	29.58	28.8529	23.8101
Russia	White Sea	Nimen'ga River	Nimen'ga 1	N/A	2011	FM	I.N. Bolotov	S.E Sokolova	Lowland (<200 m a.s.l.)	Recent	viable	105.77	49.19	127.848	28.88	27.3045	22.5893
Russia	White Sea	Nimen'ga River	Nimen'ga 1	N/A	2011	FM	I.N. Bolotov	S.E Sokolova	Lowland (<200 m a.s.l.)	Recent	viable	110.33	50.94	132.877	29.3	26.5567	22.0504
Russia	White Sea	Nimen'ga River	Nimen'ga 1	N/A	2011	FM	I.N. Bolotov	S.E Sokolova	Lowland (<200 m a.s.l.)	Recent	viable	117.25	54.95	142.271	32.31	27.5565	22.7102
Russia	White Sea	Nimen'ga River	Nimen'ga 1	N/A	2011	FM	I.N. Bolotov	S.E Sokolova	Lowland (<200 m a.s.l.)	Recent	viable	128.92	56.84	151.727	30.49	23.6503	20.0953
Russia	White Sea	Nimen'ga River	Nimen'ga 1	N/A	2011	FM	I.N. Bolotov	S.E Sokolova	Lowland (<200 m a.s.l.)	Recent	viable	123.84	56.96	148.864	34.93	28.2057	23.4643
Russia	White Sea	Nimen'ga River	Nimen'ga 1	N/A	2011	FM	I.N. Bolotov	S.E Sokolova	Lowland (<200 m a.s.l.)	Recent	viable	115.47	51.74	137.001	30.41	26.3358	22.197
Russia	White Sea	Nimen'ga River	Nimen'ga 1	N/A	2011	FM	I.N. Bolotov	S.E Sokolova	Lowland (<200 m a.s.l.)	Recent	viable	111.75	49.39	131.68	28.99	25.9418	22.0156
Russia	White Sea	Nimen'ga River	Nimen'ga 1	N/A	2011	FM	I.N. Bolotov	S.E Sokolova	Lowland (<200 m a.s.l.)	Recent	viable	113.63	52.44	136.821	31.7	27.8976	23.169
Russia	White Sea	Nimen'ga River	Nimen'ga 1	N/A	2011	FM	I.N. Bolotov	S.E Sokolova	Lowland (<200 m a.s.l.)	Recent	viable	107.25	50.06	129.873	26.62	24.8205	20.4969
Russia	White Sea	Nimen'ga River	Nimen'ga 1	N/A	2011	FM	I.N. Bolotov	S.E Sokolova	Lowland (<200 m a.s.l.)	Recent	viable	104.84	48.67	126.61	29.08	27.7375	22.9681
Russia	White Sea	Nimen'ga River	Nimen'ga 1	N/A	2011	FM	I.N. Bolotov	S.E Sokolova	Lowland (<200 m a.s.l.)	Recent	viable	119.36	58.93	148.653	29.67	24.8576	19.9593
Russia	White Sea	Nimen'ga River	Nimen'ga 1	N/A	2011	FM	I.N. Bolotov	S.E Sokolova	Lowland (<200 m a.s.l.)	Recent	viable	122.34	54.47	144.69	30.89	25.2493	21.3491
Russia	White Sea	Nimen'ga River	Nimen'ga 1	N/A	2011	FM	I.N. Bolotov	S.E Sokolova	Lowland (<200 m a.s.l.)	Recent	viable	124.3	54.99	146.539	31.18	25.0845	21.2777
Russia	White Sea	Nimen'ga River	Nimen'ga 1	N/A	2011	FM	I.N. Bolotov	S.E Sokolova	Lowland (<200 m a.s.l.)	Recent	viable	127.41	59.2	153.935	36.26	28.4593	23.5554
Russia	White Sea	Nimen'ga River	Nimen'ga 1	N/A	2011	FM	I.N. Bolotov	S.E Sokolova	Lowland (<200 m a.s.l.)	Recent	viable	118.46	54.57	142.508	30.81	26.0088	21.6199
Russia	White Sea	Nimen'ga River	Nimen'ga 1	N/A	2011	FM	I.N. Bolotov	S.E Sokolova	Lowland (<200 m a.s.l.)	Recent	viable	104.69	50.27	128.583	29.76	28.4268	23.1447
Russia	White Sea	Nimen'ga River	Nimen'ga 1	N/A	2011	FM	I.N. Bolotov	S.E Sokolova	Lowland (<200 m a.s.l.)	Recent	viable	113.64	51.31	135.345	29.08	25.5896	21.4859
Russia	White Sea	Nimen'ga River	Nimen'ga 1	N/A	2011	FM	I.N. Bolotov	S.E Sokolova	Lowland (<200 m a.s.l.)	Recent	viable	120.37	54.81	143.967	29.88	24.8235	20.7547
Russia	White Sea	Nimen'ga River	Nimen'ga 1	N/A	2011	FM	I.N. Bolotov	S.E Sokolova	Lowland (<200 m a.s.l.)	Recent	viable	102.91	49.21	126.133	29.08	28.2577	23.0549
Russia	White Sea	Nimen'ga River	Nimen'ga 1	N/A	2011	FM	I.N. Bolotov	S.E Sokolova	Lowland (<200 m a.s.l.)	Recent	viable	112.15	52.54	136.057	30.86	27.5167	22.6817
Russia	White Sea	Nimen'ga River	Nimen'ga 1	N/A	2011	FM	I.N. Bolotov	S.E Sokolova	Lowland (<200 m a.s.l.)	Recent	viable	109.64	49.38	130.417	27.56	25.1368	21.1322
Russia	White Sea	Nimen'ga River	Nimen'ga 1	N/A	2011	FM	I.N. Bolotov	S.E Sokolova	Lowland (<200 m a.s.l.)	Recent	viable	119.34	53.29	141.348	31.14	26.0935	22.0307
Russia	White Sea	Nimen'ga River	Nimen'ga 1	N/A	2011	FM	I.N. Bolotov	S.E Sokolova	Lowland (<200 m a.s.l.)	Recent	viable	102.31	47.2	123.17	27.24	26.625	22.1158
Russia	White Sea	Nimen'ga River	Nimen'ga 1	N/A	2011	FM	I.N. Bolotov	S.E Sokolova	Lowland (<200 m a.s.l.)	Recent	viable	120.77	53.63	142.646	31.56	26.1323	22.1248
Russia	White Sea	Nimen'ga River	Nimen'ga 1	N/A	2011	FM	I.N. Bolotov	S.E Sokolova	Lowland (<200 m a.s.l.)	Recent	viable	99.66	46.07	120.1	25.4	25.4867	21.149
Russia	White Sea	Nimen'ga River	Nimen'ga 1	N/A	2011	FM	I.N. Bolotov	S.E Sokolova	Lowland (<200 m a.s.l.)	Recent	viable	120.08	53.92	142.622	29.08	24.2172	20.3896
Russia	White Sea	Nimen'ga River	Nimen'ga 1	N/A	2011	FM	I.N. Bolotov	S.E Sokolova	Lowland (<200 m a.s.l.)	Recent	viable	106.2	50.17	129.378	31.5	29.661	24.3473
Russia	White Sea	Nimen'ga River	Nimen'ga 1	N/A	2011	FM	I.N. Bolotov	S.E Sokolova	Lowland (<200 m a.s.l.)	Recent	viable	104.48	48.25	125.846	27.58	26.3974	21.9156
Russia	White Sea	Nimen'ga River	Nimen'ga 1	N/A	2011	FM	I.N. Bolotov	S.E Sokolova	Lowland (<200 m a.s.l.)	Recent	viable	120.2	56.16	145.627	32.28	26.8552	22.1663
Russia	White Sea	Nimen'ga River	Nimen'ga 1	N/A	2011	FM	I.N. Bolotov	S.E Sokolova	Lowland (<200 m a.s.l.)	Recent	viable	102.75	46.66	122.726	25.51	24.8273	20.7861
Russia	White Sea	Nimen'ga River	Nimen'ga 1	N/A	2011	FM	I.N. Bolotov	S.E Sokolova	Lowland (<200 m a.s.l.)	Recent	viable	116.07	53.01	139.032	31.51	27.1474	22.6639
Russia	White Sea	Nimen'ga River	Nimen'ga 1	N/A	2011	FM	I.N. Bolotov	S.E Sokolova	Lowland (<200 m a.s.l.)	Recent	viable	117.4	53.59	140.589	30	25.5537	21.3388
Russia	White Sea	Nimen'ga River	Nimen'ga 1	N/A	2011	FM	I.N. Bolotov	S.E Sokolova	Lowland (<200 m a.s.l.)	Recent	viable	100.71	49.67	125.36	30.84	30.6226	24.6012
Russia	White Sea	Nimen'ga River	Nimen'ga 1	N/A	2011	FM	I.N. Bolotov	S.E Sokolova	Lowland (<200 m a.s.l.)	Recent	viable	112.92	54.07	138.496	30.7	27.1874	22.1666
Russia	White Sea	Nimen'ga River	Nimen'ga 1	N/A	2011	FM	I.N. Bolotov	S.E Sokolova	Lowland (<200 m a.s.l.)	Recent	viable	118.82	54.46	142.58	33.9	28.5306	23.7761
Russia	White Sea	Nimen'ga River	Nimen'ga 1	N/A	2011	FM	I.N. Bolotov	S.E Sokolova	Lowland (<200 m a.s.l.)	Recent	viable	125.3	60.14	153.862	33.37	26.6321	21.6882
Russia	White Sea	Nimen'ga River	Nimen'ga 1	N/A	2011	FM	I.N. Bolotov	S.E Sokolova	Lowland (<200 m a.s.l.)	Recent	viable	120.29	56.26	145.811	31.61	26.2782	21.6788
Russia	White Sea	Nimen'ga River	Nimen'ga 1	N/A	2011	FM	I.N. Bolotov	S.E Sokolova	Lowland (<200 m a.s.l.)	Recent	viable	94.69	45.22	115.982	25.22	26.6343	21.7447
Russia	White Sea	Nimen'ga River	Nimen'ga 1	N/A	2011	FM	I.N. Bolotov	S.E Sokolova	Lowland (<200 m a.s.l.)	Recent	viable	111.69	52.01	135.091	32.93	29.4834	24.3762
Russia	White Sea	Nimen'ga River	Nimen'ga 1	N/A	2011	FM	I.N. Bolotov	S.E Sokolova	Lowland (<200 m a.s.l.)	Recent	viable	121.8	54.75	144.741	32.59	26.757	22.5161
Russia	White Sea	Nimen'ga River	Nimen'ga 1	N/A	2011	FM	I.N. Bolotov	S.E Sokolova	Lowland (<200 m a.s.l.)	Recent	viable	118.48	54.17	141.996	31.41	26.5108	22.1203
Russia	White Sea	Nimen'ga River	Nimen'ga 1	N/A	2011	FM	I.N. Bolotov	S.E Sokolova	Lowland (<200 m a.s.l.)	Recent	viable	115.29	49.64	134.087	32.21	27.9382	24.0217
Russia	White Sea	Nimen'ga River	Nimen'ga 1	N/A	2011	FM	I.N. Bolotov	S.E Sokolova	Lowland (<200 m a.s.l.)	Recent	viable	101.18	46.26	121.262	25.17	24.8765	20.7567
Russia	White Sea	Nimen'ga River	Nimen'ga 1	N/A	2011	FM	I.N. Bolotov	S.E Sokolova	Lowland (<200 m a.s.l.)	Recent	viable	126.08	53.27	145.258	31.69	25.1348	21.8164
Russia	White Sea	Nimen'ga River	Nimen'ga 1	N/A	2011	FM	I.N. Bolotov	S.E Sokolova	Lowland (<200 m a.s.l.)	Recent	viable	103.61	47.81	124.748	28.11	27.1306	22.5333
Russia	White Sea	Nimen'ga River	Nimen'ga 1	N/A	2011	FM	I.N. Bolotov	S.E Sokolova	Lowland (<200 m a.s.l.)	Recent	viable	124.38	57.18	149.476	31.76	25.5347	21.2475
Russia	White Sea	Nimen'ga River	Nimen'ga 1	N/A	2011	FM	I.N. Bolotov	S.E Sokolova	Lowland (<200 m a.s.l.)	Recent	viable	115.16	52.44	137.739	31.13	27.032	22.6007
Russia	White Sea	Nimen'ga River	Nimen'ga 1	N/A	2011	FM	I.N. Bolotov	S.E Sokolova	Lowland (<200 m a.s.l.)	Recent	viable	125.44	57.93	151.093	35.06	27.9496	23.2042
Russia	White Sea	Nimen'ga River	Nimen'ga 1	N/A	2011	FM	I.N. Bolotov	S.E Sokolova	Lowland (<200 m a.s.l.)	Recent	viable	101.89	46.67	122.225	25.99	25.5079	21.2641
Russia	White Sea	Nimen'ga River	Nimen'ga 1	N/A	2011	FM	I.N. Bolotov	S.E Sokolova	Lowland (<200 m a.s.l.)	Recent	viable	117.02	54.09	141.014	30.65	26.1921	21.7354
Russia	White Sea	Nimen'ga River	Nimen'ga 1	N/A	2011	FM	I.N. Bolotov	S.E Sokolova	Lowland (<200 m a.s.l.)	Recent	viable	120.62	52.85	141.517	32.06	26.5793	22.6546
Russia	White Sea	Nimen'ga River	Nimen'ga 1	N/A	2011	FM	I.N. Bolotov	S.E Sokolova	Lowland (<200 m a.s.l.)	Recent	viable	112.35	51.05	134.233	28.75	25.5897	21.418
Russia	White Sea	Nimen'ga River	Nimen'ga 1	N/A	2011	FM	I.N. Bolotov	S.E Sokolova	Lowland (<200 m a.s.l.)	Recent	viable	102.03	46.98	122.714	29.02	28.4426	23.6484
Russia	White Sea	Nimen'ga River	Nimen'ga 1	N/A	2011	FM	I.N. Bolotov	S.E Sokolova	Lowland (<200 m a.s.l.)	Recent	viable	107.04	49.81	129.421	29.54	27.5972	22.8247
Russia	White Sea	Nimen'ga River	Nimen'ga 1	N/A	2011	FM	I.N. Bolotov	S.E Sokolova	Lowland (<200 m a.s.l.)	Recent	viable	79.9	37.88	97.5109	20.61	25.7947	21.1361
Russia	White Sea	Nimen'ga River	Nimen'ga 1	N/A	2011	FM	I.N. Bolotov	S.E Sokolova	Lowland (<200 m a.s.l.)	Recent	viable	120.28	55.13	144.333	32.43	26.9621	22.4689
Russia	White Sea	Nimen'ga River	Nimen'ga 1	N/A	2011	FM	I.N. Bolotov	S.E Sokolova	Lowland (<200 m a.s.l.)	Recent	viable	121.78	55.62	145.874	32.24	26.474	22.1012
Russia	White Sea	Nimen'ga River	Nimen'ga 1	N/A	2011	FM	I.N. Bolotov	S.E Sokolova	Lowland (<200 m a.s.l.)	Recent	viable	81.26	38.47	99.1002	20.49	25.2154	20.676
Russia	White Sea	Nimen'ga River	Nimen'ga 1	N/A	2011	FM	I.N. Bolotov	S.E Sokolova	Lowland (<200 m a.s.l.)	Recent	viable	114.64	54.33	139.882	31.5	27.4773	22.5189
Russia	White Sea	Nimen'ga River	Nimen'ga 1	N/A	2011	FM	I.N. Bolotov	S.E Sokolova	Lowland (<200 m a.s.l.)	Recent	viable	119.78	56.56	145.889	33.65	28.0932	23.0655
Russia	White Sea	Nimen'ga River	Nimen'ga 1	N/A	2011	FM	I.N. Bolotov	S.E Sokolova	Lowland (<200 m a.s.l.)	Recent	viable	98.2	51.72	126.316	27.95	28.4623	22.127
Russia	White Sea	Nimen'ga River	Nimen'ga 1	N/A	2011	FM	I.N. Bolotov	S.E Sokolova	Lowland (<200 m a.s.l.)	Recent	viable	109.92	52.35	134.453	30.87	28.0841	22.9596
Russia	White Sea	Nimen'ga River	Nimen'ga 1	N/A	2011	FM	I.N. Bolotov	S.E Sokolova	Lowland (<200 m a.s.l.)	Recent	viable	101.59	48.02	123.797	25.56	25.16	20.6466
Russia	White Sea	Nimen'ga River	Nimen'ga 1	N/A	2011	FM	I.N. Bolotov	S.E Sokolova	Lowland (<200 m a.s.l.)	Recent	viable	100.52	45.16	119.42	24.67	24.5424	20.6581
Russia	White Sea	Nimen'ga River	Nimen'ga 1	N/A	2011	FM	I.N. Bolotov	S.E Sokolova	Lowland (<200 m a.s.l.)	Recent	viable	110.78	52.88	135.66	29.2	26.3585	21.5244
Russia	White Sea	Nimen'ga River	Nimen'ga 1	N/A	2011	FM	I.N. Bolotov	S.E Sokolova	Lowland (<200 m a.s.l.)	Recent	viable	126.3	55.39	148.249	32.01	25.3444	21.592
Russia	White Sea	Nimen'ga River	Nimen'ga 1	N/A	2011	FM	I.N. Bolotov	S.E Sokolova	Lowland (<200 m a.s.l.)	Recent	viable	115.2	51.05	135.925	28.7	24.9132	21.1146
Russia	White Sea	Nimen'ga River	Nimen'ga 1	N/A	2011	FM	I.N. Bolotov	S.E Sokolova	Lowland (<200 m a.s.l.)	Recent	viable	118.74	53.24	140.926	31.14	26.2254	22.0966
Russia	Nimen'ga River => White Sea	Yud'ma Stream	Yud'ma 1	N/A	2011	FM	I.N. Bolotov	Yu.S. Kolosova	Lowland (<200 m a.s.l.)	Recent	viable	120.52	56.3	146.002	33.15	27.5058	22.7052
Russia	Nimen'ga River => White Sea	Yud'ma Stream	Yud'ma 1	N/A	2011	FM	I.N. Bolotov	Yu.S. Kolosova	Lowland (<200 m a.s.l.)	Recent	viable	99.89	45.67	119.716	27.52	27.5503	22.9878
Russia	Nimen'ga River => White Sea	Yud'ma Stream	Yud'ma 1	N/A	2011	FM	I.N. Bolotov	Yu.S. Kolosova	Lowland (<200 m a.s.l.)	Recent	viable	94.71	45.36	116.174	25.9	27.3466	22.2941
Russia	Nimen'ga River => White Sea	Yud'ma Stream	Yud'ma 1	N/A	2011	FM	I.N. Bolotov	Yu.S. Kolosova	Lowland (<200 m a.s.l.)	Recent	viable	94.14	42.5	112.113	24.5	26.0251	21.8529
Russia	Nimen'ga River => White Sea	Yud'ma Stream	Yud'ma 1	N/A	2011	FM	I.N. Bolotov	Yu.S. Kolosova	Lowland (<200 m a.s.l.)	Recent	viable	104.91	47.94	125.699	27.5	26.2129	21.8776
Russia	Nimen'ga River => White Sea	Yud'ma Stream	Yud'ma 1	N/A	2011	FM	I.N. Bolotov	Yu.S. Kolosova	Lowland (<200 m a.s.l.)	Recent	viable	79.74	39.77	99.8139	21.31	26.7244	21.3497
Russia	Nimen'ga River => White Sea	Yud'ma Stream	Yud'ma 1	N/A	2011	FM	I.N. Bolotov	Yu.S. Kolosova	Lowland (<200 m a.s.l.)	Recent	viable	119.81	54.19	142.817	30.71	25.6323	21.503
Russia	Nimen'ga River => White Sea	Yud'ma Stream	Yud'ma 1	N/A	2011	FM	I.N. Bolotov	Yu.S. Kolosova	Lowland (<200 m a.s.l.)	Recent	viable	94.13	43.83	113.848	24.15	25.656	21.2125
Russia	Nimen'ga River => White Sea	Yud'ma Stream	Yud'ma 1	N/A	2011	FM	I.N. Bolotov	Yu.S. Kolosova	Lowland (<200 m a.s.l.)	Recent	viable	114.02	55.49	140.985	29.22	25.6271	20.7256
Russia	Nimen'ga River => White Sea	Yud'ma Stream	Yud'ma 1	N/A	2011	FM	I.N. Bolotov	Yu.S. Kolosova	Lowland (<200 m a.s.l.)	Recent	viable	101.83	48.08	124.021	29.47	28.9404	23.7621
Russia	Nimen'ga River => White Sea	Yud'ma Stream	Yud'ma 1	N/A	2011	FM	I.N. Bolotov	Yu.S. Kolosova	Lowland (<200 m a.s.l.)	Recent	viable	88.9	44.61	111.62	24.79	27.8853	22.2093
Russia	Nimen'ga River => White Sea	Yud'ma Stream	Yud'ma 1	N/A	2011	FM	I.N. Bolotov	Yu.S. Kolosova	Lowland (<200 m a.s.l.)	Recent	viable	109.35	54	136.201	31.61	28.9072	23.2083
Russia	Nimen'ga River => White Sea	Yud'ma Stream	Yud'ma 1	N/A	2011	FM	I.N. Bolotov	Yu.S. Kolosova	Lowland (<200 m a.s.l.)	Recent	viable	101.57	48.55	124.466	26.77	26.3562	21.5078
Russia	Nimen'ga River => White Sea	Yud'ma Stream	Yud'ma 1	N/A	2011	FM	I.N. Bolotov	Yu.S. Kolosova	Lowland (<200 m a.s.l.)	Recent	viable	100	47.33	121.939	26.52	26.52	21.7486
Russia	Nimen'ga River => White Sea	Yud'ma Stream	Yud'ma 1	N/A	2011	FM	I.N. Bolotov	Yu.S. Kolosova	Lowland (<200 m a.s.l.)	Recent	viable	101.03	49.13	124.874	25.36	25.1015	20.3084
Russia	Nimen'ga River => White Sea	Yud'ma Stream	Yud'ma 1	N/A	2011	FM	I.N. Bolotov	Yu.S. Kolosova	Lowland (<200 m a.s.l.)	Recent	viable	108.46	47.82	127.648	28.77	26.5259	22.5385
Russia	Nimen'ga River => White Sea	Yud'ma Stream	Yud'ma 1	N/A	2011	FM	I.N. Bolotov	Yu.S. Kolosova	Lowland (<200 m a.s.l.)	Recent	viable	108.81	48.46	128.707	26.54	24.3911	20.6205
Russia	Nimen'ga River => White Sea	Yud'ma Stream	Yud'ma 1	N/A	2011	FM	I.N. Bolotov	Yu.S. Kolosova	Lowland (<200 m a.s.l.)	Recent	viable	84.29	40.51	103.572	22.81	27.0613	22.0232
Russia	Nimen'ga River => White Sea	Yud'ma Stream	Yud'ma 1	N/A	2011	FM	I.N. Bolotov	Yu.S. Kolosova	Lowland (<200 m a.s.l.)	Recent	viable	103.63	48.95	126.239	27.25	26.2955	21.586
Russia	Nimen'ga River => White Sea	Yud'ma Stream	Yud'ma 1	N/A	2011	FM	I.N. Bolotov	Yu.S. Kolosova	Lowland (<200 m a.s.l.)	Recent	viable	95.14	43.44	113.947	27.32	28.7156	23.9761
Russia	Nimen'ga River => White Sea	Yud'ma Stream	Yud'ma 1	N/A	2011	FM	I.N. Bolotov	Yu.S. Kolosova	Lowland (<200 m a.s.l.)	Recent	viable	134.23	61.64	161.225	34.23	25.501	21.2313
Russia	Nimen'ga River => White Sea	Yud'ma Stream	Yud'ma 1	N/A	2011	FM	I.N. Bolotov	Yu.S. Kolosova	Lowland (<200 m a.s.l.)	Recent	viable	98.2	44.31	116.918	27.02	27.5153	23.1102
Russia	Nimen'ga River => White Sea	Yud'ma Stream	Yud'ma 1	N/A	2011	FM	I.N. Bolotov	Yu.S. Kolosova	Lowland (<200 m a.s.l.)	Recent	viable	112.35	50.44	133.429	29.51	26.2661	22.1167
Russia	Nimen'ga River => White Sea	Yud'ma Stream	Yud'ma 1	N/A	2011	FM	I.N. Bolotov	Yu.S. Kolosova	Lowland (<200 m a.s.l.)	Recent	viable	102.19	47.13	123.006	27.59	26.9987	22.4297
Russia	Nimen'ga River => White Sea	Yud'ma Stream	Yud'ma 1	N/A	2011	FM	I.N. Bolotov	Yu.S. Kolosova	Lowland (<200 m a.s.l.)	Recent	viable	98.89	46.06	119.623	29.98	30.3165	25.0622
Russia	Nimen'ga River => White Sea	Yud'ma Stream	Yud'ma 1	N/A	2011	FM	I.N. Bolotov	Yu.S. Kolosova	Lowland (<200 m a.s.l.)	Recent	viable	92.11	43.54	112.246	28.6	31.0498	25.4797
Russia	Nimen'ga River => White Sea	Yud'ma Stream	Yud'ma 1	N/A	2011	FM	I.N. Bolotov	Yu.S. Kolosova	Lowland (<200 m a.s.l.)	Recent	viable	113.67	53	137.574	32.29	28.4068	23.471
Russia	Nimen'ga River => White Sea	Yud'ma Stream	Yud'ma 1	N/A	2011	FM	I.N. Bolotov	Yu.S. Kolosova	Lowland (<200 m a.s.l.)	Recent	viable	107.42	51.86	132.292	31.26	29.1007	23.6295
Russia	Nimen'ga River => White Sea	Yud'ma Stream	Yud'ma 1	N/A	2011	FM	I.N. Bolotov	Yu.S. Kolosova	Lowland (<200 m a.s.l.)	Recent	viable	100.14	46.45	120.885	27.36	27.3217	22.6331
Russia	Nimen'ga River => White Sea	Yud'ma Stream	Yud'ma 1	N/A	2011	FM	I.N. Bolotov	Yu.S. Kolosova	Lowland (<200 m a.s.l.)	Recent	viable	121.75	57.59	148.417	33.36	27.4004	22.4772
Russia	Nimen'ga River => White Sea	Yud'ma Stream	Yud'ma 1	N/A	2011	FM	I.N. Bolotov	Yu.S. Kolosova	Lowland (<200 m a.s.l.)	Recent	viable	93.4	44.77	114.615	25.48	27.2805	22.2309
Russia	Nimen'ga River => White Sea	Yud'ma Stream	Yud'ma 1	N/A	2011	FM	I.N. Bolotov	Yu.S. Kolosova	Lowland (<200 m a.s.l.)	Recent	viable	98.11	45.18	118.006	24.3	24.7681	20.5921
Russia	Nimen'ga River => White Sea	Yud'ma Stream	Yud'ma 1	N/A	2011	FM	I.N. Bolotov	Yu.S. Kolosova	Lowland (<200 m a.s.l.)	Recent	viable	88.14	44.06	110.455	27.85	31.5975	25.214
Russia	Nimen'ga River => White Sea	Yud'ma Stream	Yud'ma 1	N/A	2011	FM	I.N. Bolotov	Yu.S. Kolosova	Lowland (<200 m a.s.l.)	Recent	viable	97.97	46.18	119.22	27.53	28.1004	23.0918
Russia	Nimen'ga River => White Sea	Yud'ma Stream	Yud'ma 1	N/A	2011	FM	I.N. Bolotov	Yu.S. Kolosova	Lowland (<200 m a.s.l.)	Recent	viable	91.86	45.39	114.451	27.16	29.5667	23.7308
Russia	Nimen'ga River => White Sea	Yud'ma Stream	Yud'ma 1	N/A	2011	FM	I.N. Bolotov	Yu.S. Kolosova	Lowland (<200 m a.s.l.)	Recent	viable	102.78	50.11	127.201	27.23	26.4935	21.407
Russia	Nimen'ga River => White Sea	Yud'ma Stream	Yud'ma 1	N/A	2011	FM	I.N. Bolotov	Yu.S. Kolosova	Lowland (<200 m a.s.l.)	Recent	viable	105.12	48.4	126.427	28.27	26.8931	22.3607
Russia	Nimen'ga River => White Sea	Yud'ma Stream	Yud'ma 1	N/A	2011	FM	I.N. Bolotov	Yu.S. Kolosova	Lowland (<200 m a.s.l.)	Recent	viable	98.58	47.8	121.67	27.75	28.1497	22.8076
Russia	Nimen'ga River => White Sea	Yud'ma Stream	Yud'ma 1	N/A	2011	FM	I.N. Bolotov	Yu.S. Kolosova	Lowland (<200 m a.s.l.)	Recent	viable	104.39	50.37	128.526	28.33	27.1386	22.0423
Russia	Nimen'ga River => White Sea	Yud'ma Stream	Yud'ma 1	N/A	2011	FM	I.N. Bolotov	Yu.S. Kolosova	Lowland (<200 m a.s.l.)	Recent	viable	101.86	49.67	126.074	27.8	27.2924	22.0506
Russia	Nimen'ga River => White Sea	Yud'ma Stream	Yud'ma 1	N/A	2011	FM	I.N. Bolotov	Yu.S. Kolosova	Lowland (<200 m a.s.l.)	Recent	viable	101.17	47.31	122.625	27.66	27.3401	22.5567
Russia	Nimen'ga River => White Sea	Yud'ma Stream	Yud'ma 1	N/A	2011	FM	I.N. Bolotov	Yu.S. Kolosova	Lowland (<200 m a.s.l.)	Recent	viable	104.22	49.77	127.654	28.24	27.0965	22.1223
Russia	Nimen'ga River => White Sea	Yud'ma Stream	Yud'ma 1	N/A	2011	FM	I.N. Bolotov	Yu.S. Kolosova	Lowland (<200 m a.s.l.)	Recent	viable	100.64	47	121.902	26.85	26.6793	22.026
Russia	Nimen'ga River => White Sea	Yud'ma Stream	Yud'ma 1	N/A	2011	FM	I.N. Bolotov	Yu.S. Kolosova	Lowland (<200 m a.s.l.)	Recent	viable	77.21	36.97	94.697	20.27	26.2531	21.4051
Russia	Nimen'ga River => White Sea	Yud'ma Stream	Yud'ma 1	N/A	2011	FM	I.N. Bolotov	Yu.S. Kolosova	Lowland (<200 m a.s.l.)	Recent	viable	87.34	42.83	108.407	24.8	28.3948	22.8768
Russia	Nimen'ga River => White Sea	Yud'ma Stream	Yud'ma 1	N/A	2011	FM	I.N. Bolotov	Yu.S. Kolosova	Lowland (<200 m a.s.l.)	Recent	viable	111.9	52.4	135.724	32.46	29.008	23.9162
Russia	Nimen'ga River => White Sea	Yud'ma Stream	Yud'ma 1	N/A	2011	FM	I.N. Bolotov	Yu.S. Kolosova	Lowland (<200 m a.s.l.)	Recent	viable	99.43	47.36	121.63	29.01	29.1763	23.8511
Russia	Nimen'ga River => White Sea	Yud'ma Stream	Yud'ma 1	N/A	2011	FM	I.N. Bolotov	Yu.S. Kolosova	Lowland (<200 m a.s.l.)	Recent	viable	101.32	44.7	119.282	26.11	25.7698	21.8892
Russia	Nimen'ga River => White Sea	Yud'ma Stream	Yud'ma 1	N/A	2011	FM	I.N. Bolotov	Yu.S. Kolosova	Lowland (<200 m a.s.l.)	Recent	viable	118.53	56.13	144.573	30.13	25.4197	20.8407
Russia	Nimen'ga River => White Sea	Yud'ma Stream	Yud'ma 1	N/A	2011	FM	I.N. Bolotov	Yu.S. Kolosova	Lowland (<200 m a.s.l.)	Recent	viable	98	45.05	117.77	24.87	25.3776	21.1174
Russia	Nimen'ga River => White Sea	Yud'ma Stream	Yud'ma 1	N/A	2011	FM	I.N. Bolotov	Yu.S. Kolosova	Lowland (<200 m a.s.l.)	Recent	viable	99.68	47.01	121.332	28.68	28.7721	23.6377
Russia	Nimen'ga River => White Sea	Yud'ma Stream	Yud'ma 1	N/A	2011	FM	I.N. Bolotov	Yu.S. Kolosova	Lowland (<200 m a.s.l.)	Recent	viable	105.3	49.2	127.577	27.97	26.5622	21.9241
Russia	Nimen'ga River => White Sea	Yud'ma Stream	Yud'ma 1	N/A	2011	FM	I.N. Bolotov	Yu.S. Kolosova	Lowland (<200 m a.s.l.)	Recent	viable	105.31	49.3	127.712	27.73	26.3318	21.7128
Russia	Nimen'ga River => White Sea	Yud'ma Stream	Yud'ma 1	N/A	2011	FM	I.N. Bolotov	Yu.S. Kolosova	Lowland (<200 m a.s.l.)	Recent	viable	69	34.7	86.729	18.39	26.6522	21.204
Russia	Nimen'ga River => White Sea	Yud'ma Stream	Yud'ma 1	N/A	2011	FM	I.N. Bolotov	Yu.S. Kolosova	Lowland (<200 m a.s.l.)	Recent	viable	114.41	53.61	138.813	30.28	26.4662	21.8135
Russia	Nimen'ga River => White Sea	Yud'ma Stream	Yud'ma 1	N/A	2011	FM	I.N. Bolotov	Yu.S. Kolosova	Lowland (<200 m a.s.l.)	Recent	viable	92.54	45.31	114.772	25.88	27.9663	22.549
Russia	Nimen'ga River => White Sea	Yud'ma Stream	Yud'ma 1	N/A	2011	FM	I.N. Bolotov	Yu.S. Kolosova	Lowland (<200 m a.s.l.)	Recent	viable	107.08	49.73	129.342	30.17	28.1752	23.3258
Russia	Nimen'ga River => White Sea	Yud'ma Stream	Yud'ma 1	N/A	2011	FM	I.N. Bolotov	Yu.S. Kolosova	Lowland (<200 m a.s.l.)	Recent	viable	112.64	52.5	136.302	29.92	26.5625	21.9513
Russia	Nimen'ga River => White Sea	Yud'ma Stream	Yud'ma 1	N/A	2011	FM	I.N. Bolotov	Yu.S. Kolosova	Lowland (<200 m a.s.l.)	Recent	viable	96.01	44.69	116.102	25.54	26.6014	21.998
Russia	Nimen'ga River => White Sea	Yud'ma Stream	Yud'ma 1	N/A	2011	FM	I.N. Bolotov	Yu.S. Kolosova	Lowland (<200 m a.s.l.)	Recent	viable	91.22	44.29	112.661	24.25	26.5841	21.5248
Russia	Nimen'ga River => White Sea	Yud'ma Stream	Yud'ma 1	N/A	2011	FM	I.N. Bolotov	Yu.S. Kolosova	Lowland (<200 m a.s.l.)	Recent	viable	91.78	42.69	110.946	23.36	25.4522	21.0553
Russia	Nimen'ga River => White Sea	Yud'ma Stream	Yud'ma 1	N/A	2011	FM	I.N. Bolotov	Yu.S. Kolosova	Lowland (<200 m a.s.l.)	Recent	viable	109.93	51.73	133.661	31.23	28.409	23.3651
Russia	Nimen'ga River => White Sea	Yud'ma Stream	Yud'ma 1	N/A	2011	FM	I.N. Bolotov	Yu.S. Kolosova	Lowland (<200 m a.s.l.)	Recent	viable	82.7	39.54	101.355	21.76	26.312	21.4691
Russia	Nimen'ga River => White Sea	Yud'ma Stream	Yud'ma 1	N/A	2011	FM	I.N. Bolotov	Yu.S. Kolosova	Lowland (<200 m a.s.l.)	Recent	viable	96.22	44.72	116.268	27.82	28.9129	23.9276
Russia	Nimen'ga River => White Sea	Yud'ma Stream	Yud'ma 1	N/A	2011	FM	I.N. Bolotov	Yu.S. Kolosova	Lowland (<200 m a.s.l.)	Recent	viable	105.3	51.41	130.411	27.79	26.3913	21.3096
Russia	Nimen'ga River => White Sea	Yud'ma Stream	Yud'ma 1	N/A	2011	FM	I.N. Bolotov	Yu.S. Kolosova	Lowland (<200 m a.s.l.)	Recent	viable	123.35	57.35	149.077	33.87	27.4585	22.7198
Russia	Nimen'ga River => White Sea	Yud'ma Stream	Yud'ma 1	N/A	2011	FM	I.N. Bolotov	Yu.S. Kolosova	Lowland (<200 m a.s.l.)	Recent	viable	80.25	38.68	98.7508	20.99	26.1558	21.2555
Russia	Nimen'ga River => White Sea	Yud'ma Stream	Yud'ma 1	N/A	2011	FM	I.N. Bolotov	Yu.S. Kolosova	Lowland (<200 m a.s.l.)	Recent	viable	104.65	48.26	125.962	30.16	28.8199	23.9438
Russia	Nimen'ga River => White Sea	Yud'ma Stream	Yud'ma 1	N/A	2011	FM	I.N. Bolotov	Yu.S. Kolosova	Lowland (<200 m a.s.l.)	Recent	viable	93.54	44.71	114.624	26.41	28.2339	23.0405
Russia	Nimen'ga River => White Sea	Yud'ma Stream	Yud'ma 1	N/A	2011	FM	I.N. Bolotov	Yu.S. Kolosova	Lowland (<200 m a.s.l.)	Recent	viable	96.8	45.58	117.733	26.94	27.8306	22.8822
Russia	Nimen'ga River => White Sea	Yud'ma Stream	Yud'ma 1	N/A	2011	FM	I.N. Bolotov	Yu.S. Kolosova	Lowland (<200 m a.s.l.)	Recent	viable	107.38	51.7	132.063	30.22	28.143	22.883
Russia	Nimen'ga River => White Sea	Yud'ma Stream	Yud'ma 1	N/A	2011	FM	I.N. Bolotov	Yu.S. Kolosova	Lowland (<200 m a.s.l.)	Recent	viable	94.45	44.29	114.638	25.75	27.2631	22.462
Russia	Nimen'ga River => White Sea	Yud'ma Stream	Yud'ma 1	N/A	2011	FM	I.N. Bolotov	Yu.S. Kolosova	Lowland (<200 m a.s.l.)	Recent	viable	92.8	41.5	109.995	26	28.0172	23.6374
Russia	Nimen'ga River => White Sea	Yud'ma Stream	Yud'ma 1	N/A	2011	FM	I.N. Bolotov	Yu.S. Kolosova	Lowland (<200 m a.s.l.)	Recent	viable	104.21	48.09	125.475	27.6	26.485	21.9964
Russia	Nimen'ga River => White Sea	Yud'ma Stream	Yud'ma 1	N/A	2011	FM	I.N. Bolotov	Yu.S. Kolosova	Lowland (<200 m a.s.l.)	Recent	viable	101.76	48.11	124.017	27.78	27.2995	22.4002
Russia	Nimen'ga River => White Sea	Yud'ma Stream	Yud'ma 1	N/A	2011	FM	I.N. Bolotov	Yu.S. Kolosova	Lowland (<200 m a.s.l.)	Recent	viable	125.1	54.84	146.809	34.77	27.7938	23.6839
Russia	Nimen'ga River => White Sea	Yud'ma Stream	Yud'ma 1	N/A	2011	FM	I.N. Bolotov	Yu.S. Kolosova	Lowland (<200 m a.s.l.)	Recent	viable	83.82	39.31	101.742	23.09	27.5471	22.6947
Russia	Nimen'ga River => White Sea	Yud'ma Stream	Yud'ma 1	N/A	2011	FM	I.N. Bolotov	Yu.S. Kolosova	Lowland (<200 m a.s.l.)	Recent	viable	102.38	49.62	126.331	28.73	28.0621	22.7418
Russia	Nimen'ga River => White Sea	Yud'ma Stream	Yud'ma 1	N/A	2011	FM	I.N. Bolotov	Yu.S. Kolosova	Lowland (<200 m a.s.l.)	Recent	viable	106.72	48.53	127.557	27.2	25.4873	21.3239
Russia	Nimen'ga River => White Sea	Yud'ma Stream	Yud'ma 1	N/A	2011	FM	I.N. Bolotov	Yu.S. Kolosova	Lowland (<200 m a.s.l.)	Recent	viable	106.99	51.63	131.734	32.3	30.1897	24.5191
Russia	Nimen'ga River => White Sea	Yud'ma Stream	Yud'ma 1	N/A	2011	FM	I.N. Bolotov	Yu.S. Kolosova	Lowland (<200 m a.s.l.)	Recent	viable	108.04	49.49	129.606	27.65	25.5924	21.3338
Russia	Nimen'ga River => White Sea	Yud'ma Stream	Yud'ma 1	N/A	2011	FM	I.N. Bolotov	Yu.S. Kolosova	Lowland (<200 m a.s.l.)	Recent	viable	103.57	49.6	127.038	28.17	27.199	22.1745
Russia	Nimen'ga River => White Sea	Yud'ma Stream	Yud'ma 1	N/A	2011	FM	I.N. Bolotov	Yu.S. Kolosova	Lowland (<200 m a.s.l.)	Recent	viable	93.87	45.17	115.415	23.87	25.4288	20.6818
Russia	Nimen'ga River => White Sea	Yud'ma Stream	Yud'ma 1	N/A	2011	FM	I.N. Bolotov	Yu.S. Kolosova	Lowland (<200 m a.s.l.)	Recent	viable	82.94	40.78	103.081	21.7	26.1635	21.0513
Russia	Nimen'ga River => White Sea	Yud'ma Stream	Yud'ma 1	N/A	2011	FM	I.N. Bolotov	Yu.S. Kolosova	Lowland (<200 m a.s.l.)	Recent	viable	75.1	36.03	92.1992	19.57	26.0586	21.2258
Russia	Nimen'ga River => White Sea	Yud'ma Stream	Yud'ma 1	N/A	2011	FM	I.N. Bolotov	Yu.S. Kolosova	Lowland (<200 m a.s.l.)	Recent	viable	98.33	47.31	120.891	26.95	27.4077	22.2928
Russia	Nimen'ga River => White Sea	Yud'ma Stream	Yud'ma 1	N/A	2011	FM	I.N. Bolotov	Yu.S. Kolosova	Lowland (<200 m a.s.l.)	Recent	viable	105.02	50.21	128.708	28.84	27.4614	22.4073
Russia	Nimen'ga River => White Sea	Yud'ma Stream	Yud'ma 1	N/A	2011	FM	I.N. Bolotov	Yu.S. Kolosova	Lowland (<200 m a.s.l.)	Recent	viable	112.67	52.02	135.695	28.67	25.446	21.1282
Russia	Nimen'ga River => White Sea	Yud'ma Stream	Yud'ma 1	N/A	2011	FM	I.N. Bolotov	Yu.S. Kolosova	Lowland (<200 m a.s.l.)	Recent	viable	128.16	58.94	154.048	34.95	27.2706	22.6877
Russia	Nimen'ga River => White Sea	Yud'ma Stream	Yud'ma 1	N/A	2011	FM	I.N. Bolotov	Yu.S. Kolosova	Lowland (<200 m a.s.l.)	Recent	viable	106.85	50.09	129.669	28.27	26.4577	21.8016
Russia	Nimen'ga River => White Sea	Yud'ma Stream	Yud'ma 1	N/A	2011	FM	I.N. Bolotov	Yu.S. Kolosova	Lowland (<200 m a.s.l.)	Recent	viable	105.06	49.3	127.561	29	27.6033	22.7343
Russia	Nimen'ga River => White Sea	Yud'ma Stream	Yud'ma 1	N/A	2011	FM	I.N. Bolotov	Yu.S. Kolosova	Lowland (<200 m a.s.l.)	Recent	viable	76.98	38.19	96.1034	20.03	26.0197	20.8421
Russia	Nimen'ga River => White Sea	Yud'ma Stream	Yud'ma 1	N/A	2011	FM	I.N. Bolotov	Yu.S. Kolosova	Lowland (<200 m a.s.l.)	Recent	viable	108.22	50.93	131.588	29.43	27.1946	22.3653
Russia	Nimen'ga River => White Sea	Yud'ma Stream	Yud'ma 1	N/A	2011	FM	I.N. Bolotov	Yu.S. Kolosova	Lowland (<200 m a.s.l.)	Recent	viable	89.2	41.57	107.931	24.86	27.87	23.0332
Russia	Nimen'ga River => White Sea	Yud'ma Stream	Yud'ma 1	N/A	2011	FM	I.N. Bolotov	Yu.S. Kolosova	Lowland (<200 m a.s.l.)	Recent	viable	99.1	44.55	117.77	26.74	26.9828	22.7052
Russia	Nimen'ga River => White Sea	Yud'ma Stream	Yud'ma 1	N/A	2011	FM	I.N. Bolotov	Yu.S. Kolosova	Lowland (<200 m a.s.l.)	Recent	viable	102.34	48.59	124.989	28.76	28.1024	23.0101
Russia	Nimen'ga River => White Sea	Yud'ma Stream	Yud'ma 1	N/A	2011	FM	I.N. Bolotov	Yu.S. Kolosova	Lowland (<200 m a.s.l.)	Recent	viable	100.54	44.91	119.101	25.04	24.9055	21.0241
Russia	Nimen'ga River => White Sea	Yud'ma Stream	Yud'ma 1	N/A	2011	FM	I.N. Bolotov	Yu.S. Kolosova	Lowland (<200 m a.s.l.)	Recent	viable	112.47	53.98	138.105	33.35	29.6524	24.1483
Russia	Nimen'ga River => White Sea	Yud'ma Stream	Yud'ma 1	N/A	2011	FM	I.N. Bolotov	Yu.S. Kolosova	Lowland (<200 m a.s.l.)	Recent	viable	98.32	46.27	119.549	25.47	25.9052	21.3051
Russia	Nimen'ga River => White Sea	Yud'ma Stream	Yud'ma 1	N/A	2011	FM	I.N. Bolotov	Yu.S. Kolosova	Lowland (<200 m a.s.l.)	Recent	viable	103.89	46.75	123.524	26.54	25.5463	21.4856
Russia	Nimen'ga River => White Sea	Yud'ma Stream	Yud'ma 1	N/A	2011	FM	I.N. Bolotov	Yu.S. Kolosova	Lowland (<200 m a.s.l.)	Recent	viable	98.69	48.09	122.107	27.77	28.1386	22.7424
Russia	Nimen'ga River => White Sea	Yud'ma Stream	Yud'ma 1	N/A	2011	FM	I.N. Bolotov	Yu.S. Kolosova	Lowland (<200 m a.s.l.)	Recent	viable	114.43	52.91	137.916	29.75	25.9984	21.5711
Russia	Nimen'ga River => White Sea	Yud'ma Stream	Yud'ma 1	N/A	2011	FM	I.N. Bolotov	Yu.S. Kolosova	Lowland (<200 m a.s.l.)	Recent	viable	106.67	46.48	124.804	29.16	27.3366	23.3646
Russia	Nimen'ga River => White Sea	Yud'ma Stream	Yud'ma 1	N/A	2011	FM	I.N. Bolotov	Yu.S. Kolosova	Lowland (<200 m a.s.l.)	Recent	viable	115.58	51.45	136.681	31.04	26.8559	22.7098
Russia	Nimen'ga River => White Sea	Yud'ma Stream	Yud'ma 1	N/A	2011	FM	I.N. Bolotov	Yu.S. Kolosova	Lowland (<200 m a.s.l.)	Recent	viable	77.97	38.79	97.4762	22.8	29.242	23.3903
Russia	Nimen'ga River => White Sea	Yud'ma Stream	Yud'ma 1	N/A	2011	FM	I.N. Bolotov	Yu.S. Kolosova	Lowland (<200 m a.s.l.)	Recent	viable	99.77	48.5	123.295	28.1	28.1648	22.7909
Russia	Nimen'ga River => White Sea	Yud'ma Stream	Yud'ma 1	N/A	2011	FM	I.N. Bolotov	Yu.S. Kolosova	Lowland (<200 m a.s.l.)	Recent	viable	100.68	47.67	122.792	28.14	27.9499	22.9169
Russia	Nimen'ga River => White Sea	Yud'ma Stream	Yud'ma 1	N/A	2011	FM	I.N. Bolotov	Yu.S. Kolosova	Lowland (<200 m a.s.l.)	Recent	viable	103.31	47.39	124.019	27.25	26.3769	21.9724
Russia	Nimen'ga River => White Sea	Yud'ma Stream	Yud'ma 1	N/A	2011	FM	I.N. Bolotov	Yu.S. Kolosova	Lowland (<200 m a.s.l.)	Recent	viable	99.07	46.38	120.147	29.28	29.5549	24.3702
Russia	Nimen'ga River => White Sea	Yud'ma Stream	Yud'ma 1	N/A	2011	FM	I.N. Bolotov	Yu.S. Kolosova	Lowland (<200 m a.s.l.)	Recent	viable	91.34	45.73	114.553	25.79	28.2352	22.5136
Russia	Nimen'ga River => White Sea	Yud'ma Stream	Yud'ma 1	N/A	2011	FM	I.N. Bolotov	Yu.S. Kolosova	Lowland (<200 m a.s.l.)	Recent	viable	123.13	55.41	146.403	31.69	25.737	21.6457
Russia	Nimen'ga River => White Sea	Yud'ma Stream	Yud'ma 1	N/A	2011	FM	I.N. Bolotov	Yu.S. Kolosova	Lowland (<200 m a.s.l.)	Recent	viable	98.33	44.84	117.693	27.43	27.8959	23.3064
Russia	Nimen'ga River => White Sea	Yud'ma Stream	Yud'ma 1	N/A	2011	FM	I.N. Bolotov	Yu.S. Kolosova	Lowland (<200 m a.s.l.)	Recent	viable	116.45	53.03	139.285	30.01	25.7707	21.5457
Russia	Nimen'ga River => White Sea	Yud'ma Stream	Yud'ma 1	N/A	2011	FM	I.N. Bolotov	Yu.S. Kolosova	Lowland (<200 m a.s.l.)	Recent	viable	92.58	43.88	112.971	29.19	31.5295	25.8385
Russia	Nimen'ga River => White Sea	Yud'ma Stream	Yud'ma 1	N/A	2011	FM	I.N. Bolotov	Yu.S. Kolosova	Lowland (<200 m a.s.l.)	Recent	viable	104.1	47.35	124.44	26.14	25.1105	21.0061
Russia	Nimen'ga River => White Sea	Yud'ma Stream	Yud'ma 1	N/A	2011	FM	I.N. Bolotov	Yu.S. Kolosova	Lowland (<200 m a.s.l.)	Recent	viable	99.13	46.41	120.222	26.68	26.9142	22.1923
Russia	Nimen'ga River => White Sea	Yud'ma Stream	Yud'ma 1	N/A	2011	FM	I.N. Bolotov	Yu.S. Kolosova	Lowland (<200 m a.s.l.)	Recent	viable	79.73	39.77	99.8076	20.13	25.2477	20.1688
Russia	Nimen'ga River => White Sea	Yud'ma Stream	Yud'ma 1	N/A	2011	FM	I.N. Bolotov	Yu.S. Kolosova	Lowland (<200 m a.s.l.)	Recent	viable	74.52	36.14	91.9825	20.15	27.0397	21.9063
Russia	Nimen'ga River => White Sea	Yud'ma Stream	Yud'ma 1	N/A	2011	FM	I.N. Bolotov	Yu.S. Kolosova	Lowland (<200 m a.s.l.)	Recent	viable	69.16	35.29	87.5645	19.17	27.7183	21.8924
Russia	Nimen'ga River => White Sea	Yud'ma Stream	Yud'ma 1	N/A	2011	FM	I.N. Bolotov	Yu.S. Kolosova	Lowland (<200 m a.s.l.)	Recent	viable	109.5	50.9	132.325	29.7	27.1233	22.4448
Russia	Nimen'ga River => White Sea	Yud'ma Stream	Yud'ma 1	N/A	2011	FM	I.N. Bolotov	Yu.S. Kolosova	Lowland (<200 m a.s.l.)	Recent	viable	101.28	47.29	122.665	27.04	26.6983	22.0437
Russia	Nimen'ga River => White Sea	Yud'ma Stream	Yud'ma 1	N/A	2011	FM	I.N. Bolotov	Yu.S. Kolosova	Lowland (<200 m a.s.l.)	Recent	viable	116.21	53.07	139.194	30.24	26.0219	21.725
Russia	Nimen'ga River => White Sea	Yud'ma Stream	Yud'ma 1	N/A	2011	FM	I.N. Bolotov	Yu.S. Kolosova	Lowland (<200 m a.s.l.)	Recent	viable	99.47	49.37	124.209	27.42	27.5661	22.0757
Russia	Nimen'ga River => White Sea	Yud'ma Stream	Yud'ma 1	N/A	2011	FM	I.N. Bolotov	Yu.S. Kolosova	Lowland (<200 m a.s.l.)	Recent	viable	87.95	42.06	107.802	24.34	27.6748	22.5784
Russia	Nimen'ga River => White Sea	Yud'ma Stream	Yud'ma 1	N/A	2011	FM	I.N. Bolotov	Yu.S. Kolosova	Lowland (<200 m a.s.l.)	Recent	viable	83.45	40.96	103.626	22.68	27.178	21.8864
Russia	Nimen'ga River => White Sea	Yud'ma Stream	Yud'ma 1	N/A	2011	FM	I.N. Bolotov	Yu.S. Kolosova	Lowland (<200 m a.s.l.)	Recent	viable	99.55	46.08	120.047	25.87	25.9869	21.5499
Russia	Nimen'ga River => White Sea	Yud'ma Stream	Yud'ma 1	N/A	2011	FM	I.N. Bolotov	Yu.S. Kolosova	Lowland (<200 m a.s.l.)	Recent	viable	74.2	36.82	92.6443	19.25	25.9434	20.7784
Russia	Nimen'ga River => White Sea	Yud'ma Stream	Yud'ma 1	N/A	2011	FM	I.N. Bolotov	Yu.S. Kolosova	Lowland (<200 m a.s.l.)	Recent	viable	115.51	56	142.554	30.72	26.5951	21.5498
Russia	Nimen'ga River => White Sea	Yud'ma Stream	Yud'ma 1	N/A	2011	FM	I.N. Bolotov	Yu.S. Kolosova	Lowland (<200 m a.s.l.)	Recent	viable	97.27	44.4	116.481	26.24	26.9765	22.5272
Russia	Nimen'ga River => White Sea	Yud'ma Stream	Yud'ma 1	N/A	2011	FM	I.N. Bolotov	Yu.S. Kolosova	Lowland (<200 m a.s.l.)	Recent	viable	99.46	47.99	122.454	28.6	28.7553	23.3556
Russia	Nimen'ga River => White Sea	Yud'ma Stream	Yud'ma 1	N/A	2011	FM	I.N. Bolotov	Yu.S. Kolosova	Lowland (<200 m a.s.l.)	Recent	viable	103.07	49.35	126.411	30.04	29.1452	23.7638
Russia	Nimen'ga River => White Sea	Yud'ma Stream	Yud'ma 1	N/A	2011	FM	I.N. Bolotov	Yu.S. Kolosova	Lowland (<200 m a.s.l.)	Recent	viable	104.77	49.78	128.003	26.16	24.969	20.437
Russia	Nimen'ga River => White Sea	Yud'ma Stream	Yud'ma 1	N/A	2011	FM	I.N. Bolotov	Yu.S. Kolosova	Lowland (<200 m a.s.l.)	Recent	viable	108.38	48.23	128.147	31.39	28.9629	24.4953
Russia	Nimen'ga River => White Sea	Yud'ma Stream	Yud'ma 1	N/A	2011	FM	I.N. Bolotov	Yu.S. Kolosova	Lowland (<200 m a.s.l.)	Recent	viable	98.44	49.47	123.689	26.9	27.3263	21.7481
Russia	Nimen'ga River => White Sea	Yud'ma Stream	Yud'ma 1	N/A	2011	FM	I.N. Bolotov	Yu.S. Kolosova	Lowland (<200 m a.s.l.)	Recent	viable	89.27	41.13	107.401	22.67	25.3949	21.1079
Russia	Nimen'ga River => White Sea	Yud'ma Stream	Yud'ma 1	N/A	2011	FM	I.N. Bolotov	Yu.S. Kolosova	Lowland (<200 m a.s.l.)	Recent	viable	98.78	47.12	120.924	27.7	28.0421	22.907
Russia	Nimen'ga River => White Sea	Yud'ma Stream	Yud'ma 1	N/A	2011	FM	I.N. Bolotov	Yu.S. Kolosova	Lowland (<200 m a.s.l.)	Recent	viable	100.42	45.46	119.757	27.34	27.2257	22.8296
Russia	Nimen'ga River => White Sea	Yud'ma Stream	Yud'ma 1	N/A	2011	FM	I.N. Bolotov	Yu.S. Kolosova	Lowland (<200 m a.s.l.)	Recent	viable	96.28	45.46	117.262	25.66	26.6514	21.8826
Russia	Nimen'ga River => White Sea	Yud'ma Stream	Yud'ma 1	N/A	2011	FM	I.N. Bolotov	Yu.S. Kolosova	Lowland (<200 m a.s.l.)	Recent	viable	103.64	47.55	124.427	28.23	27.2385	22.688
Russia	Nimen'ga River => White Sea	Yud'ma Stream	Yud'ma 1	N/A	2011	FM	I.N. Bolotov	Yu.S. Kolosova	Lowland (<200 m a.s.l.)	Recent	viable	103.37	50.68	128.289	25.88	25.0363	20.1732
Russia	Nimen'ga River => White Sea	Yud'ma Stream	Yud'ma 1	N/A	2011	FM	I.N. Bolotov	Yu.S. Kolosova	Lowland (<200 m a.s.l.)	Recent	viable	102.82	46.41	122.439	26.72	25.9872	21.8231
Russia	Nimen'ga River => White Sea	Yud'ma Stream	Yud'ma 1	N/A	2011	FM	I.N. Bolotov	Yu.S. Kolosova	Lowland (<200 m a.s.l.)	Recent	viable	107.06	50.03	129.719	29.55	27.6013	22.78
Russia	Nimen'ga River => White Sea	Yud'ma Stream	Yud'ma 1	N/A	2011	FM	I.N. Bolotov	Yu.S. Kolosova	Lowland (<200 m a.s.l.)	Recent	viable	93.2	45.17	115.003	23.72	25.4506	20.6256
Russia	Nimen'ga River => White Sea	Yud'ma Stream	Yud'ma 1	N/A	2011	FM	I.N. Bolotov	Yu.S. Kolosova	Lowland (<200 m a.s.l.)	Recent	viable	98.01	44.8	117.449	25.55	26.0688	21.7541
Russia	Nimen'ga River => White Sea	Yud'ma Stream	Yud'ma 1	N/A	2011	FM	I.N. Bolotov	Yu.S. Kolosova	Lowland (<200 m a.s.l.)	Recent	viable	77.61	36.75	94.6591	21	27.0584	22.1849
Russia	Nimen'ga River => White Sea	Yud'ma Stream	Yud'ma 1	N/A	2011	FM	I.N. Bolotov	Yu.S. Kolosova	Lowland (<200 m a.s.l.)	Recent	viable	106.68	46.97	125.466	26.03	24.4001	20.7466
Russia	Nimen'ga River => White Sea	Yud'ma Stream	Yud'ma 1	N/A	2011	FM	I.N. Bolotov	Yu.S. Kolosova	Lowland (<200 m a.s.l.)	Recent	viable	98.09	44.45	117.037	25.5	25.9965	21.788
Russia	Nimen'ga River => White Sea	Yud'ma Stream	Yud'ma 1	N/A	2011	FM	I.N. Bolotov	Yu.S. Kolosova	Lowland (<200 m a.s.l.)	Recent	viable	88.21	41.42	107.137	23.81	26.9924	22.2239
Russia	Nimen'ga River => White Sea	Yud'ma Stream	Yud'ma 1	N/A	2011	FM	I.N. Bolotov	Yu.S. Kolosova	Lowland (<200 m a.s.l.)	Recent	viable	109.91	50.37	131.88	29.05	26.4307	22.0276
Russia	Nimen'ga River => White Sea	Yud'ma Stream	Yud'ma 1	N/A	2011	FM	I.N. Bolotov	Yu.S. Kolosova	Lowland (<200 m a.s.l.)	Recent	viable	90.92	42.82	110.593	22.73	25	20.5528
Russia	Nimen'ga River => White Sea	Yud'ma Stream	Yud'ma 1	N/A	2011	FM	I.N. Bolotov	Yu.S. Kolosova	Lowland (<200 m a.s.l.)	Recent	viable	107.62	50.9	131.184	28.94	26.8909	22.0606
Russia	Nimen'ga River => White Sea	Yud'ma Stream	Yud'ma 1	N/A	2011	FM	I.N. Bolotov	Yu.S. Kolosova	Lowland (<200 m a.s.l.)	Recent	viable	101.41	47.6	123.146	27.4	27.019	22.2501
Russia	Nimen'ga River => White Sea	Yud'ma Stream	Yud'ma 1	N/A	2011	FM	I.N. Bolotov	Yu.S. Kolosova	Lowland (<200 m a.s.l.)	Recent	viable	102.71	46.7	122.755	28.63	27.8746	23.3228
Russia	Nimen'ga River => White Sea	Yud'ma Stream	Yud'ma 1	N/A	2011	FM	I.N. Bolotov	Yu.S. Kolosova	Lowland (<200 m a.s.l.)	Recent	viable	101.3	48.82	124.646	27.37	27.0188	21.9582
Russia	Nimen'ga River => White Sea	Yud'ma Stream	Yud'ma 1	N/A	2011	FM	I.N. Bolotov	Yu.S. Kolosova	Lowland (<200 m a.s.l.)	Recent	viable	97.3	45.86	118.399	27.72	28.4892	23.4123
Russia	Nimen'ga River => White Sea	Yud'ma Stream	Yud'ma 1	N/A	2011	FM	I.N. Bolotov	Yu.S. Kolosova	Lowland (<200 m a.s.l.)	Recent	viable	103.09	48.27	125.032	29.49	28.6061	23.5859
Russia	Nimen'ga River => White Sea	Yud'ma Stream	Yud'ma 1	N/A	2011	FM	I.N. Bolotov	Yu.S. Kolosova	Lowland (<200 m a.s.l.)	Recent	viable	111.78	48.99	131.163	27.71	24.7898	21.1264
Russia	Nimen'ga River => White Sea	Yud'ma Stream	Yud'ma 1	N/A	2011	FM	I.N. Bolotov	Yu.S. Kolosova	Lowland (<200 m a.s.l.)	Recent	viable	101.45	43.31	117.488	27.27	26.8802	23.2108
Russia	Nimen'ga River => White Sea	Yud'ma Stream	Yud'ma 1	N/A	2011	FM	I.N. Bolotov	Yu.S. Kolosova	Lowland (<200 m a.s.l.)	Recent	viable	107.17	50.31	130.148	31.21	29.122	23.9803
Russia	Nimen'ga River => White Sea	Yud'ma Stream	Yud'ma 1	N/A	2011	FM	I.N. Bolotov	Yu.S. Kolosova	Lowland (<200 m a.s.l.)	Recent	viable	111.28	50.76	133.212	29.82	26.7973	22.3853
Russia	Nimen'ga River => White Sea	Yud'ma Stream	Yud'ma 1	N/A	2011	FM	I.N. Bolotov	Yu.S. Kolosova	Lowland (<200 m a.s.l.)	Recent	viable	98.5	46.2	119.568	27.65	28.0711	23.125
Russia	Nimen'ga River => White Sea	Yud'ma Stream	Yud'ma 1	N/A	2011	FM	I.N. Bolotov	Yu.S. Kolosova	Lowland (<200 m a.s.l.)	Recent	viable	86.37	45.15	110.684	22.87	26.4791	20.6624
Russia	Nimen'ga River => White Sea	Yud'ma Stream	Yud'ma 1	N/A	2011	FM	I.N. Bolotov	Yu.S. Kolosova	Lowland (<200 m a.s.l.)	Recent	viable	111.08	51.43	133.968	30.37	27.3407	22.6696
Russia	Nimen'ga River => White Sea	Yud'ma Stream	Yud'ma 1	N/A	2011	FM	I.N. Bolotov	Yu.S. Kolosova	Lowland (<200 m a.s.l.)	Recent	viable	100.45	47.15	121.981	27.35	27.2275	22.4216
Russia	Nimen'ga River => White Sea	Yud'ma Stream	Yud'ma 1	N/A	2011	FM	I.N. Bolotov	Yu.S. Kolosova	Lowland (<200 m a.s.l.)	Recent	viable	102.78	45.71	121.488	24.75	24.0806	20.3723
Russia	Nimen'ga River => White Sea	Yud'ma Stream	Yud'ma 1	N/A	2011	FM	I.N. Bolotov	Yu.S. Kolosova	Lowland (<200 m a.s.l.)	Recent	viable	94.45	46.99	118.081	27.75	29.3806	23.5009
Russia	Nimen'ga River => White Sea	Yud'ma Stream	Yud'ma 1	N/A	2011	FM	I.N. Bolotov	Yu.S. Kolosova	Lowland (<200 m a.s.l.)	Recent	viable	90.33	42.72	110.105	25.8	28.5619	23.4322
Russia	Nimen'ga River => White Sea	Yud'ma Stream	Yud'ma 1	N/A	2011	FM	I.N. Bolotov	Yu.S. Kolosova	Lowland (<200 m a.s.l.)	Recent	viable	98.13	45.02	117.809	25.59	26.0777	21.7216
Russia	Nimen'ga River => White Sea	Yud'ma Stream	Yud'ma 1	N/A	2011	FM	I.N. Bolotov	Yu.S. Kolosova	Lowland (<200 m a.s.l.)	Recent	viable	79.44	38.69	98.2639	21.76	27.3917	22.1445
Russia	Nimen'ga River => White Sea	Yud'ma Stream	Yud'ma 1	N/A	2011	FM	I.N. Bolotov	Yu.S. Kolosova	Lowland (<200 m a.s.l.)	Recent	viable	114.43	50.64	134.925	32.55	28.4453	24.1246
Russia	Nimen'ga River => White Sea	Yud'ma Stream	Yud'ma 1	N/A	2011	FM	I.N. Bolotov	Yu.S. Kolosova	Lowland (<200 m a.s.l.)	Recent	viable	94.31	44.54	114.876	28.01	29.6999	24.3828
Russia	Nimen'ga River => White Sea	Yud'ma Stream	Yud'ma 1	N/A	2011	FM	I.N. Bolotov	Yu.S. Kolosova	Lowland (<200 m a.s.l.)	Recent	viable	79.34	39.45	99.1618	21.33	26.8843	21.5103
Russia	Nimen'ga River => White Sea	Yud'ma Stream	Yud'ma 1	N/A	2011	FM	I.N. Bolotov	Yu.S. Kolosova	Lowland (<200 m a.s.l.)	Recent	viable	91.87	43.83	112.473	28.19	30.6847	25.0638
Russia	Nimen'ga River => White Sea	Yud'ma Stream	Yud'ma 1	N/A	2011	FM	I.N. Bolotov	Yu.S. Kolosova	Lowland (<200 m a.s.l.)	Recent	viable	77.88	38.02	96.4482	21.36	27.4268	22.1466
Russia	Nimen'ga River => White Sea	Yud'ma Stream	Yud'ma 1	N/A	2011	FM	I.N. Bolotov	Yu.S. Kolosova	Lowland (<200 m a.s.l.)	Recent	viable	115.38	52.75	138.277	32.95	28.5578	23.8289
Russia	Nimen'ga River => White Sea	Yud'ma Stream	Yud'ma 1	N/A	2011	FM	I.N. Bolotov	Yu.S. Kolosova	Lowland (<200 m a.s.l.)	Recent	viable	110.97	49.26	131.046	31.52	28.4041	24.0526
Russia	Nimen'ga River => White Sea	Yud'ma Stream	Yud'ma 1	N/A	2011	FM	I.N. Bolotov	Yu.S. Kolosova	Lowland (<200 m a.s.l.)	Recent	viable	105.99	51.26	130.646	29.42	27.7573	22.5188
Russia	Nimen'ga River => White Sea	Yud'ma Stream	Yud'ma 1	N/A	2011	FM	I.N. Bolotov	Yu.S. Kolosova	Lowland (<200 m a.s.l.)	Recent	viable	107.84	49.18	129.08	27.71	25.6955	21.4673
Russia	White Sea	Maloshuika River	Maloshuika 1	N/A	2011	FM	I.N. Bolotov	Yu. V. Bespalaya	Lowland (<200 m a.s.l.)	Recent	viable	94.87	44.83	115.591	23.85	25.1397	20.6331
Russia	White Sea	Maloshuika River	Maloshuika 1	N/A	2011	FM	I.N. Bolotov	Yu. V. Bespalaya	Lowland (<200 m a.s.l.)	Recent	viable	109.65	53.11	135.259	30.18	27.5239	22.3127
Russia	White Sea	Maloshuika River	Maloshuika 1	N/A	2011	FM	I.N. Bolotov	Yu. V. Bespalaya	Lowland (<200 m a.s.l.)	Recent	viable	101.74	47.86	123.682	25.2	24.769	20.3748
Russia	White Sea	Maloshuika River	Maloshuika 1	N/A	2011	FM	I.N. Bolotov	Yu. V. Bespalaya	Lowland (<200 m a.s.l.)	Recent	viable	101.74	47.86	123.682	25.2	24.769	20.3748
Russia	White Sea	Maloshuika River	Maloshuika 1	N/A	2011	FM	I.N. Bolotov	Yu. V. Bespalaya	Lowland (<200 m a.s.l.)	Recent	viable	100.17	46.1	120.447	26.73	26.6846	22.1924
Russia	White Sea	Maloshuika River	Maloshuika 1	N/A	2011	FM	I.N. Bolotov	Yu. V. Bespalaya	Lowland (<200 m a.s.l.)	Recent	viable	120.3	56.91	146.657	32.86	27.315	22.4061
Russia	White Sea	Maloshuika River	Maloshuika 1	N/A	2011	FM	I.N. Bolotov	Yu. V. Bespalaya	Lowland (<200 m a.s.l.)	Recent	viable	117.74	54.9	142.503	31.81	27.0172	22.3224
Russia	White Sea	Maloshuika River	Maloshuika 1	N/A	2011	FM	I.N. Bolotov	Yu. V. Bespalaya	Lowland (<200 m a.s.l.)	Recent	viable	123.79	56.59	148.35	29.59	23.9034	19.9461
Russia	White Sea	Maloshuika River	Maloshuika 1	N/A	2011	FM	I.N. Bolotov	Yu. V. Bespalaya	Lowland (<200 m a.s.l.)	Recent	viable	111.03	51.8	134.419	30.87	27.8033	22.9655
Russia	White Sea	Maloshuika River	Maloshuika 1	N/A	2011	FM	I.N. Bolotov	Yu. V. Bespalaya	Lowland (<200 m a.s.l.)	Recent	viable	121.21	54.34	143.848	31.51	25.9962	21.9051
Russia	White Sea	Maloshuika River	Maloshuika 1	N/A	2011	FM	I.N. Bolotov	Yu. V. Bespalaya	Lowland (<200 m a.s.l.)	Recent	viable	110.6	52.5	135.062	29.9	27.0344	22.138
Russia	White Sea	Maloshuika River	Maloshuika 1	N/A	2011	FM	I.N. Bolotov	Yu. V. Bespalaya	Lowland (<200 m a.s.l.)	Recent	viable	116.57	52.84	139.107	30.84	26.4562	22.1699
Russia	White Sea	Maloshuika River	Maloshuika 1	N/A	2011	FM	I.N. Bolotov	Yu. V. Bespalaya	Lowland (<200 m a.s.l.)	Recent	viable	117.9	56.2	144.278	34.1	28.9228	23.6349
Russia	White Sea	Maloshuika River	Maloshuika 1	N/A	2011	FM	I.N. Bolotov	Yu. V. Bespalaya	Lowland (<200 m a.s.l.)	Recent	viable	101.28	48.63	124.391	27.4	27.0537	22.0273
Russia	White Sea	Maloshuika River	Maloshuika 1	N/A	2011	FM	I.N. Bolotov	Yu. V. Bespalaya	Lowland (<200 m a.s.l.)	Recent	viable	112	53.2	136.817	30.2	26.9643	22.0733
Russia	White Sea	Maloshuika River	Maloshuika 1	N/A	2011	FM	I.N. Bolotov	Yu. V. Bespalaya	Lowland (<200 m a.s.l.)	Recent	viable	124.86	58.05	150.899	32.12	25.7248	21.2857
Russia	White Sea	Maloshuika River	Maloshuika 1	N/A	2011	FM	I.N. Bolotov	Yu. V. Bespalaya	Lowland (<200 m a.s.l.)	Recent	viable	124	55.8	147.436	36.2	29.1935	24.5531
Russia	White Sea	Maloshuika River	Maloshuika 1	N/A	2011	FM	I.N. Bolotov	Yu. V. Bespalaya	Lowland (<200 m a.s.l.)	Recent	viable	110.02	50.84	132.56	28.87	26.2407	21.7788
Russia	White Sea	Maloshuika River	Maloshuika 1	N/A	2011	FM	I.N. Bolotov	Yu. V. Bespalaya	Lowland (<200 m a.s.l.)	Recent	viable	119.8	57	146.467	29.5	24.6244	20.141
Russia	White Sea	Maloshuika River	Maloshuika 1	N/A	2011	FM	I.N. Bolotov	Yu. V. Bespalaya	Lowland (<200 m a.s.l.)	Recent	viable	136.11	64.2	165.687	37.96	27.8892	22.9107
Russia	White Sea	Maloshuika River	Maloshuika 1	N/A	2011	FM	I.N. Bolotov	Yu. V. Bespalaya	Lowland (<200 m a.s.l.)	Recent	viable	114	56.4	142.124	32	28.0702	22.5156
Russia	White Sea	Maloshuika River	Maloshuika 1	N/A	2011	FM	I.N. Bolotov	Yu. V. Bespalaya	Lowland (<200 m a.s.l.)	Recent	viable	115.38	52.44	137.871	26.87	23.2883	19.4893
Russia	White Sea	Maloshuika River	Maloshuika 1	N/A	2011	FM	I.N. Bolotov	Yu. V. Bespalaya	Lowland (<200 m a.s.l.)	Recent	viable	118.3	49.9	136.181	30.5	25.7819	22.3966
Russia	White Sea	Maloshuika River	Maloshuika 1	N/A	2011	FM	I.N. Bolotov	Yu. V. Bespalaya	Lowland (<200 m a.s.l.)	Recent	viable	119.3	53.55	141.669	32.21	26.9992	22.7361
Russia	White Sea	Maloshuika River	Maloshuika 1	N/A	2011	FM	I.N. Bolotov	Yu. V. Bespalaya	Lowland (<200 m a.s.l.)	Recent	viable	123	56	147.103	35.1	28.5366	23.8608
Russia	White Sea	Maloshuika River	Maloshuika 1	N/A	2011	FM	I.N. Bolotov	Yu. V. Bespalaya	Lowland (<200 m a.s.l.)	Recent	viable	116.2	53.51	139.764	28.6	24.6127	20.4631
Russia	White Sea	Maloshuika River	Maloshuika 1	N/A	2011	FM	I.N. Bolotov	Yu. V. Bespalaya	Lowland (<200 m a.s.l.)	Recent	viable	119.9	52	139.954	29.9	24.9374	21.3641
Russia	White Sea	Maloshuika River	Maloshuika 1	N/A	2011	FM	I.N. Bolotov	Yu. V. Bespalaya	Lowland (<200 m a.s.l.)	Recent	viable	109.85	51.39	133.172	29.4	26.7638	22.0766
Russia	White Sea	Maloshuika River	Maloshuika 1	N/A	2011	FM	I.N. Bolotov	Yu. V. Bespalaya	Lowland (<200 m a.s.l.)	Recent	viable	100	45	118.9	25.4	25.4	21.3625
Russia	White Sea	Maloshuika River	Maloshuika 1	N/A	2011	FM	I.N. Bolotov	Yu. V. Bespalaya	Lowland (<200 m a.s.l.)	Recent	viable	109.73	52.78	134.888	28.25	25.745	20.9433
Russia	White Sea	Maloshuika River	Maloshuika 1	N/A	2011	FM	I.N. Bolotov	Yu. V. Bespalaya	Lowland (<200 m a.s.l.)	Recent	viable	119.4	52.3	140.064	30.2	25.2931	21.5615
Russia	White Sea	Maloshuika River	Maloshuika 1	N/A	2011	FM	I.N. Bolotov	Yu. V. Bespalaya	Lowland (<200 m a.s.l.)	Recent	viable	108.87	50.73	131.723	31.43	28.8693	23.8607
Russia	White Sea	Maloshuika River	Maloshuika 1	N/A	2011	FM	I.N. Bolotov	Yu. V. Bespalaya	Lowland (<200 m a.s.l.)	Recent	viable	117.5	54.4	141.708	31	26.383	21.876
Russia	White Sea	Maloshuika River	Maloshuika 1	N/A	2011	FM	I.N. Bolotov	Yu. V. Bespalaya	Lowland (<200 m a.s.l.)	Recent	viable	110.36	52.93	135.466	31.24	28.3074	23.0611
Russia	White Sea	Maloshuika River	Maloshuika 1	N/A	2011	FM	I.N. Bolotov	Yu. V. Bespalaya	Lowland (<200 m a.s.l.)	Recent	viable	116.4	51.2	136.832	31.2	26.8041	22.8018
Russia	White Sea	Maloshuika River	Maloshuika 1	N/A	2011	FM	I.N. Bolotov	Yu. V. Bespalaya	Lowland (<200 m a.s.l.)	Recent	viable	110.36	51.84	134.064	29.26	26.5132	21.8253
Russia	White Sea	Maloshuika River	Maloshuika 1	N/A	2011	FM	I.N. Bolotov	Yu. V. Bespalaya	Lowland (<200 m a.s.l.)	Recent	viable	122	55.6	145.98	30	24.5902	20.5508
Russia	White Sea	Maloshuika River	Maloshuika 1	N/A	2011	FM	I.N. Bolotov	Yu. V. Bespalaya	Lowland (<200 m a.s.l.)	Recent	viable	110.58	51.12	133.263	31.7	28.667	23.7876
Russia	White Sea	Maloshuika River	Maloshuika 1	N/A	2011	FM	I.N. Bolotov	Yu. V. Bespalaya	Lowland (<200 m a.s.l.)	Recent	viable	106.96	49.35	128.774	27.26	25.4862	21.1688
Russia	White Sea	Maloshuika River	Maloshuika 1	N/A	2011	FM	I.N. Bolotov	Yu. V. Bespalaya	Lowland (<200 m a.s.l.)	Recent	viable	111	51.8	134.401	32.1	28.9189	23.8838
Russia	White Sea	Maloshuika River	Maloshuika 1	N/A	2011	FM	I.N. Bolotov	Yu. V. Bespalaya	Lowland (<200 m a.s.l.)	Recent	viable	111	51.3	133.75	30.2	27.2072	22.5794
Russia	White Sea	Maloshuika River	Maloshuika 1	N/A	2011	FM	I.N. Bolotov	Yu. V. Bespalaya	Lowland (<200 m a.s.l.)	Recent	viable	114.54	54	139.396	29.28	25.5631	21.0049
Russia	White Sea	Maloshuika River	Maloshuika 1	N/A	2011	FM	I.N. Bolotov	Yu. V. Bespalaya	Lowland (<200 m a.s.l.)	Recent	viable	116.2	49.9	134.967	28.1	24.1824	20.8199
Russia	White Sea	Maloshuika River	Maloshuika 1	N/A	2011	FM	I.N. Bolotov	Yu. V. Bespalaya	Lowland (<200 m a.s.l.)	Recent	viable	109.02	51.73	133.107	31.15	28.5727	23.4023
Russia	White Sea	Maloshuika River	Maloshuika 1	N/A	2011	FM	I.N. Bolotov	Yu. V. Bespalaya	Lowland (<200 m a.s.l.)	Recent	viable	118	51.6	138.306	28.9	24.4915	20.8957
Russia	White Sea	Maloshuika River	Maloshuika 1	N/A	2011	FM	I.N. Bolotov	Yu. V. Bespalaya	Lowland (<200 m a.s.l.)	Recent	viable	132.71	62.86	161.888	38.51	29.0182	23.7881
Russia	White Sea	Maloshuika River	Maloshuika 1	N/A	2011	FM	I.N. Bolotov	Yu. V. Bespalaya	Lowland (<200 m a.s.l.)	Recent	viable	110.2	52.9	135.33	28.9	26.225	21.3552
Russia	White Sea	Maloshuika River	Maloshuika 1	N/A	2011	FM	I.N. Bolotov	Yu. V. Bespalaya	Lowland (<200 m a.s.l.)	Recent	viable	103.98	47.49	124.552	28.61	27.5149	22.9703
Russia	White Sea	Maloshuika River	Maloshuika 1	N/A	2011	FM	I.N. Bolotov	Yu. V. Bespalaya	Lowland (<200 m a.s.l.)	Recent	viable	117	49.2	134.478	28.2	24.1026	20.97
Russia	White Sea	Maloshuika River	Maloshuika 1	N/A	2011	FM	I.N. Bolotov	Yu. V. Bespalaya	Lowland (<200 m a.s.l.)	Recent	viable	102.76	49.6	126.54	27.58	26.8392	21.7955
Russia	White Sea	Maloshuika River	Maloshuika 1	N/A	2011	FM	I.N. Bolotov	Yu. V. Bespalaya	Lowland (<200 m a.s.l.)	Recent	viable	115	54.2	139.934	29.4	25.5652	21.0099
Russia	White Sea	Maloshuika River	Maloshuika 1	N/A	2011	FM	I.N. Bolotov	Yu. V. Bespalaya	Lowland (<200 m a.s.l.)	Recent	viable	105.61	49.04	127.557	27.42	25.9635	21.4964
Russia	White Sea	Maloshuika River	Maloshuika 1	N/A	2011	FM	I.N. Bolotov	Yu. V. Bespalaya	Lowland (<200 m a.s.l.)	Recent	viable	111.1	48.9	130.643	28.8	25.9226	22.0448
Russia	White Sea	Maloshuika River	Maloshuika 1	N/A	2011	FM	I.N. Bolotov	Yu. V. Bespalaya	Lowland (<200 m a.s.l.)	Recent	viable	114.15	53.73	138.81	27.82	24.3714	20.0418
Russia	White Sea	Maloshuika River	Maloshuika 1	N/A	2011	FM	I.N. Bolotov	Yu. V. Bespalaya	Lowland (<200 m a.s.l.)	Recent	viable	117.2	53.2	139.957	31.9	27.2184	22.7927
Russia	White Sea	Maloshuika River	Maloshuika 1	N/A	2011	FM	I.N. Bolotov	Yu. V. Bespalaya	Lowland (<200 m a.s.l.)	Recent	viable	111.9	50.58	133.346	29.33	26.2109	21.9954
Russia	White Sea	Maloshuika River	Maloshuika 1	N/A	2011	FM	I.N. Bolotov	Yu. V. Bespalaya	Lowland (<200 m a.s.l.)	Recent	viable	99.9	47.2	121.711	26.1	26.1261	21.4443
Russia	White Sea	Maloshuika River	Maloshuika 1	N/A	2011	FM	I.N. Bolotov	Yu. V. Bespalaya	Lowland (<200 m a.s.l.)	Recent	viable	122.2	57.7	148.833	30.29	24.7872	20.3517
Russia	White Sea	Maloshuika River	Maloshuika 1	N/A	2011	FM	I.N. Bolotov	Yu. V. Bespalaya	Lowland (<200 m a.s.l.)	Recent	viable	94.2	45.2	115.656	25.1	26.6454	21.7022
Russia	White Sea	Maloshuika River	Maloshuika 1	N/A	2011	FM	I.N. Bolotov	Yu. V. Bespalaya	Lowland (<200 m a.s.l.)	Recent	viable	116.91	54.42	141.377	31.43	26.8839	22.2313
Russia	White Sea	Maloshuika River	Maloshuika 1	N/A	2011	FM	I.N. Bolotov	Yu. V. Bespalaya	Lowland (<200 m a.s.l.)	Recent	viable	114.9	53.5	138.967	31.9	27.7633	22.9551
Russia	White Sea	Maloshuika River	Maloshuika 1	N/A	2011	FM	I.N. Bolotov	Yu. V. Bespalaya	Lowland (<200 m a.s.l.)	Recent	viable	111.3	53.09	136.248	29.48	26.487	21.6371
Russia	White Sea	Maloshuika River	Maloshuika 1	N/A	2011	FM	I.N. Bolotov	Yu. V. Bespalaya	Lowland (<200 m a.s.l.)	Recent	viable	94.9	46.6	117.869	27.8	29.294	23.5854
Russia	White Sea	Maloshuika River	Maloshuika 1	N/A	2011	FM	I.N. Bolotov	Yu. V. Bespalaya	Lowland (<200 m a.s.l.)	Recent	viable	114.49	55.41	141.173	29.22	25.5219	20.698
Russia	White Sea	Maloshuika River	Maloshuika 1	N/A	2011	FM	I.N. Bolotov	Yu. V. Bespalaya	Lowland (<200 m a.s.l.)	Recent	viable	118.2	55	142.911	33.1	28.0034	23.1613
Russia	White Sea	Maloshuika River	Maloshuika 1	N/A	2011	FM	I.N. Bolotov	Yu. V. Bespalaya	Lowland (<200 m a.s.l.)	Recent	viable	99.35	47.21	121.388	31.02	31.2229	25.5544
Russia	White Sea	Maloshuika River	Maloshuika 1	N/A	2011	FM	I.N. Bolotov	Yu. V. Bespalaya	Lowland (<200 m a.s.l.)	Recent	viable	112	51.8	135.005	28.2	25.1786	20.8882
Russia	White Sea	Maloshuika River	Maloshuika 1	N/A	2011	FM	I.N. Bolotov	Yu. V. Bespalaya	Lowland (<200 m a.s.l.)	Recent	viable	111.76	52.28	135.483	30.29	27.1027	22.357
Russia	White Sea	Maloshuika River	Maloshuika 1	N/A	2011	FM	I.N. Bolotov	Yu. V. Bespalaya	Lowland (<200 m a.s.l.)	Recent	viable	119.78	56.58	145.915	30.98	25.8641	21.2316
Russia	White Sea	Maloshuika River	Maloshuika 1	N/A	2011	FM	I.N. Bolotov	Yu. V. Bespalaya	Lowland (<200 m a.s.l.)	Recent	viable	111.02	51.3	133.762	29.37	26.4547	21.9568
Russia	White Sea	Maloshuika River	Maloshuika 1	N/A	2011	FM	I.N. Bolotov	Yu. V. Bespalaya	Lowland (<200 m a.s.l.)	Recent	viable	117.05	55.71	143.129	29.49	25.1944	20.6038
Russia	White Sea	Maloshuika River	Maloshuika 1	N/A	2011	FM	I.N. Bolotov	Yu. V. Bespalaya	Lowland (<200 m a.s.l.)	Recent	viable	112.9	53.2	137.366	31.4	27.8122	22.8587
Russia	White Sea	Maloshuika River	Maloshuika 1	N/A	2011	FM	I.N. Bolotov	Yu. V. Bespalaya	Lowland (<200 m a.s.l.)	Recent	viable	108.2	51.34	132.104	27.85	25.7394	21.0818
Russia	White Sea	Maloshuika River	Maloshuika 1	N/A	2011	FM	I.N. Bolotov	Yu. V. Bespalaya	Lowland (<200 m a.s.l.)	Recent	viable	95.2	44.6	115.494	26.5	27.8361	22.9448
Russia	White Sea	Maloshuika River	Maloshuika 1	N/A	2011	FM	I.N. Bolotov	Yu. V. Bespalaya	Lowland (<200 m a.s.l.)	Recent	viable	121.4	57.29	147.817	36.37	29.9588	24.6048
Russia	White Sea	Maloshuika River	Maloshuika 1	N/A	2011	FM	I.N. Bolotov	Yu. V. Bespalaya	Lowland (<200 m a.s.l.)	Recent	viable	116.4	52	137.896	29.5	25.3436	21.3929
Russia	White Sea	Maloshuika River	Maloshuika 1	N/A	2011	FM	I.N. Bolotov	Yu. V. Bespalaya	Lowland (<200 m a.s.l.)	Recent	viable	115.01	53.31	138.786	32.97	28.6671	23.7559
Russia	White Sea	Maloshuika River	Maloshuika 1	N/A	2011	FM	I.N. Bolotov	Yu. V. Bespalaya	Lowland (<200 m a.s.l.)	Recent	viable	113.1	48.9	131.814	28.6	25.2874	21.6973
Russia	White Sea	Maloshuika River	Maloshuika 1	N/A	2011	FM	I.N. Bolotov	Yu. V. Bespalaya	Lowland (<200 m a.s.l.)	Recent	viable	100.09	47.83	122.637	26.22	26.1964	21.3802
Russia	White Sea	Maloshuika River	Maloshuika 1	N/A	2011	FM	I.N. Bolotov	Yu. V. Bespalaya	Lowland (<200 m a.s.l.)	Recent	viable	128.53	60.6	156.428	34.01	26.4607	21.7417
Russia	White Sea	Maloshuika River	Maloshuika 1	N/A	2011	FM	I.N. Bolotov	Yu. V. Bespalaya	Lowland (<200 m a.s.l.)	Recent	viable	115.04	52.39	137.602	30.09	26.1561	21.8675
Russia	White Sea	Maloshuika River	Maloshuika 1	N/A	2011	FM	I.N. Bolotov	Yu. V. Bespalaya	Lowland (<200 m a.s.l.)	Recent	viable	120.38	57.52	147.49	32.02	26.5991	21.71
Russia	White Sea	Maloshuika River	Maloshuika 1	N/A	2011	FM	I.N. Bolotov	Yu. V. Bespalaya	Lowland (<200 m a.s.l.)	Recent	viable	118.29	55.85	144.066	37.21	31.4566	25.8285
Russia	White Sea	Maloshuika River	Maloshuika 1	N/A	2011	FM	I.N. Bolotov	Yu. V. Bespalaya	Lowland (<200 m a.s.l.)	Recent	viable	90.65	43.11	110.802	23.52	25.9459	21.227
Russia	White Sea	Maloshuika River	Maloshuika 1	N/A	2011	FM	I.N. Bolotov	Yu. V. Bespalaya	Lowland (<200 m a.s.l.)	Recent	viable	121.64	56.64	147.121	28.6	23.512	19.4398
Russia	White Sea	Maloshuika River	Maloshuika 1	N/A	2011	FM	I.N. Bolotov	Yu. V. Bespalaya	Lowland (<200 m a.s.l.)	Recent	viable	114.11	51.72	136.165	28.98	25.3965	21.283
Russia	White Sea	Maloshuika River	Maloshuika 1	N/A	2011	FM	I.N. Bolotov	Yu. V. Bespalaya	Lowland (<200 m a.s.l.)	Recent	viable	109.99	47.96	128.733	28.94	26.3115	22.4806
Russia	White Sea	Maloshuika River	Maloshuika 1	N/A	2011	FM	I.N. Bolotov	Yu. V. Bespalaya	Lowland (<200 m a.s.l.)	Recent	viable	120.87	56.58	146.577	33.75	27.9226	23.0254
Russia	White Sea	Maloshuika River	Maloshuika 1	N/A	2011	FM	I.N. Bolotov	Yu. V. Bespalaya	Lowland (<200 m a.s.l.)	Recent	viable	88.49	43.03	109.372	22.53	25.4605	20.5993
Russia	White Sea	Maloshuika River	Maloshuika 1	N/A	2011	FM	I.N. Bolotov	Yu. V. Bespalaya	Lowland (<200 m a.s.l.)	Recent	viable	113.92	50.83	134.876	28.45	24.9737	21.0934
Russia	White Sea	Maloshuika River	Maloshuika 1	N/A	2011	FM	I.N. Bolotov	Yu. V. Bespalaya	Lowland (<200 m a.s.l.)	Recent	viable	104.89	49.6	127.845	27.4	26.1226	21.4322
Russia	White Sea	Maloshuika River	Maloshuika 1	N/A	2011	FM	I.N. Bolotov	Yu. V. Bespalaya	Lowland (<200 m a.s.l.)	Recent	viable	112.99	50.93	134.456	30.11	26.6484	22.3939
Russia	White Sea	Maloshuika River	Maloshuika 1	N/A	2011	FM	I.N. Bolotov	Yu. V. Bespalaya	Lowland (<200 m a.s.l.)	Recent	viable	94.69	43.6	113.886	23.69	25.0185	20.8015
Russia	White Sea	Maloshuika River	Maloshuika 1	N/A	2011	FM	I.N. Bolotov	Yu. V. Bespalaya	Lowland (<200 m a.s.l.)	Recent	viable	106.77	47.72	126.517	30.58	28.641	24.1706
Russia	White Sea	Maloshuika River	Maloshuika 1	N/A	2011	FM	I.N. Bolotov	Yu. V. Bespalaya	Lowland (<200 m a.s.l.)	Recent	viable	120.93	54.71	144.17	34.59	28.6033	23.9925
Russia	White Sea	Maloshuika River	Maloshuika 1	N/A	2011	FM	I.N. Bolotov	Yu. V. Bespalaya	Lowland (<200 m a.s.l.)	Recent	viable	121.29	56.11	146.22	32.85	27.0838	22.4661
Russia	White Sea	Maloshuika River	Maloshuika 1	N/A	2011	FM	I.N. Bolotov	Yu. V. Bespalaya	Lowland (<200 m a.s.l.)	Recent	viable	117.77	54.63	142.17	27.95	23.7327	19.6596
Russia	White Sea	Maloshuika River	Maloshuika 1	N/A	2011	FM	I.N. Bolotov	Yu. V. Bespalaya	Lowland (<200 m a.s.l.)	Recent	viable	119.76	54.81	143.602	31.68	26.4529	22.061
Russia	White Sea	Maloshuika River	Maloshuika 1	N/A	2011	FM	I.N. Bolotov	Yu. V. Bespalaya	Lowland (<200 m a.s.l.)	Recent	viable	102.53	47.89	124.2	28.9	28.1869	23.2689
Russia	White Sea	Maloshuika River	Maloshuika 1	N/A	2011	FM	I.N. Bolotov	Yu. V. Bespalaya	Lowland (<200 m a.s.l.)	Recent	viable	121.57	54.88	144.776	32.07	26.3799	22.1515
Russia	White Sea	Maloshuika River	Maloshuika 1	N/A	2011	FM	I.N. Bolotov	Yu. V. Bespalaya	Lowland (<200 m a.s.l.)	Recent	viable	111.85	51.67	134.745	30.39	27.1703	22.5537
Russia	White Sea	Maloshuika River	Maloshuika 1	N/A	2011	FM	I.N. Bolotov	Yu. V. Bespalaya	Lowland (<200 m a.s.l.)	Recent	viable	121.1	55.2	144.916	32.02	26.441	22.0955
Russia	White Sea	Maloshuika River	Maloshuika 1	N/A	2011	FM	I.N. Bolotov	Yu. V. Bespalaya	Lowland (<200 m a.s.l.)	Recent	viable	103.21	46.38	122.631	21.96	21.277	17.9073
Russia	White Sea	Maloshuika River	Maloshuika 1	N/A	2011	FM	I.N. Bolotov	Yu. V. Bespalaya	Lowland (<200 m a.s.l.)	Recent	viable	110.29	53.08	135.615	31.18	28.2709	22.9915
Russia	White Sea	Maloshuika River	Maloshuika 1	N/A	2011	FM	I.N. Bolotov	Yu. V. Bespalaya	Lowland (<200 m a.s.l.)	Recent	viable	102.2	48.8	125.173	26.4	25.8317	21.0908
Russia	White Sea	Maloshuika River	Maloshuika 1	N/A	2011	FM	I.N. Bolotov	Yu. V. Bespalaya	Lowland (<200 m a.s.l.)	Recent	viable	106.8	49.3	128.613	26	24.3446	20.2157
Russia	White Sea	Maloshuika River	Maloshuika 1	N/A	2011	FM	I.N. Bolotov	Yu. V. Bespalaya	Lowland (<200 m a.s.l.)	Recent	viable	108.5	51.7	132.75	29.7	27.3733	22.3729
Russia	White Sea	Maloshuika River	Maloshuika 1	N/A	2011	FM	I.N. Bolotov	Yu. V. Bespalaya	Lowland (<200 m a.s.l.)	Recent	viable	118.4	54.9	142.902	29.3	24.7466	20.5036
Russia	White Sea	Maloshuika River	Maloshuika 1	N/A	2011	FM	I.N. Bolotov	Yu. V. Bespalaya	Lowland (<200 m a.s.l.)	Recent	viable	123.1	55	145.843	32.4	26.3201	22.2157
Russia	White Sea	Maloshuika River	Maloshuika 1	N/A	2011	FM	I.N. Bolotov	Yu. V. Bespalaya	Lowland (<200 m a.s.l.)	Recent	viable	116.3	52.8	138.893	28.2	24.2476	20.3033
Russia	White Sea	Maloshuika River	Maloshuika 1	N/A	2011	FM	I.N. Bolotov	Yu. V. Bespalaya	Lowland (<200 m a.s.l.)	Recent	viable	111.8	52.2	135.404	29.2	26.1181	21.5651
Russia	White Sea	Maloshuika River	Maloshuika 1	N/A	2011	FM	I.N. Bolotov	Yu. V. Bespalaya	Lowland (<200 m a.s.l.)	Recent	viable	115.2	49.2	133.439	24.7	21.441	18.5103
Russia	White Sea	Maloshuika River	Maloshuika 1	N/A	2011	FM	I.N. Bolotov	Yu. V. Bespalaya	Lowland (<200 m a.s.l.)	Recent	viable	117.5	53.5	140.531	30.5	25.9574	21.7035
Russia	White Sea	Maloshuika River	Maloshuika 1	N/A	2011	FM	I.N. Bolotov	Yu. V. Bespalaya	Lowland (<200 m a.s.l.)	Recent	viable	129.2	59.1	154.882	34.9	27.0124	22.5333
Russia	White Sea	Maloshuika River	Maloshuika 1	N/A	2011	FM	I.N. Bolotov	Yu. V. Bespalaya	Lowland (<200 m a.s.l.)	Recent	viable	118.1	56.8	145.169	32.5	27.5191	22.3877
Russia	White Sea	Maloshuika River	Maloshuika 1	N/A	2011	FM	I.N. Bolotov	Yu. V. Bespalaya	Lowland (<200 m a.s.l.)	Recent	viable	102.2	49.4	125.94	27.8	27.2016	22.074
Russia	White Sea	Maloshuika River	Maloshuika 1	N/A	2011	FM	I.N. Bolotov	Yu. V. Bespalaya	Lowland (<200 m a.s.l.)	Recent	viable	118.5	52.5	139.802	29.8	25.1477	21.3158
Russia	White Sea	Maloshuika River	Maloshuika 1	N/A	2011	FM	I.N. Bolotov	Yu. V. Bespalaya	Lowland (<200 m a.s.l.)	Recent	viable	111.36	52	134.878	32.07	28.7985	23.777
Russia	White Sea	Maloshuika River	Maloshuika 1	N/A	2011	FM	I.N. Bolotov	Yu. V. Bespalaya	Lowland (<200 m a.s.l.)	Recent	viable	115	54.4	140.192	32.1	27.913	22.8972
Russia	White Sea	Maloshuika River	Maloshuika 1	N/A	2011	FM	I.N. Bolotov	Yu. V. Bespalaya	Lowland (<200 m a.s.l.)	Recent	viable	120.29	54.73	143.814	29.76	24.7402	20.6933
Russia	White Sea	Maloshuika River	Maloshuika 1	N/A	2011	FM	I.N. Bolotov	Yu. V. Bespalaya	Lowland (<200 m a.s.l.)	Recent	viable	121.9	55.9	146.313	30.9	25.3486	21.1191
Russia	White Sea	Maloshuika River	Maloshuika 1	N/A	2011	FM	I.N. Bolotov	Yu. V. Bespalaya	Lowland (<200 m a.s.l.)	Recent	viable	100.08	46.72	121.199	27.01	26.9884	22.2856
Russia	White Sea	Maloshuika River	Maloshuika 1	N/A	2011	FM	I.N. Bolotov	Yu. V. Bespalaya	Lowland (<200 m a.s.l.)	Recent	viable	123.2	57.8	149.57	33.1	26.8669	22.1301
Russia	White Sea	Maloshuika River	Maloshuika 1	N/A	2011	FM	I.N. Bolotov	Yu. V. Bespalaya	Lowland (<200 m a.s.l.)	Recent	viable	121.52	57.06	147.593	34.99	28.7936	23.7071
Russia	White Sea	Maloshuika River	Maloshuika 1	N/A	2011	FM	I.N. Bolotov	Yu. V. Bespalaya	Lowland (<200 m a.s.l.)	Recent	viable	107.1	51.4	131.508	30.9	28.8515	23.4967
Russia	White Sea	Maloshuika River	Maloshuika 1	N/A	2011	FM	I.N. Bolotov	Yu. V. Bespalaya	Lowland (<200 m a.s.l.)	Recent	viable	107.51	51.57	131.977	26.97	25.086	20.4354
Russia	White Sea	Maloshuika River	Maloshuika 1	N/A	2011	FM	I.N. Bolotov	Yu. V. Bespalaya	Lowland (<200 m a.s.l.)	Recent	viable	98.9	45.9	119.421	27	27.3003	22.6092
Russia	White Sea	Maloshuika River	Maloshuika 1	N/A	2011	FM	I.N. Bolotov	Yu. V. Bespalaya	Lowland (<200 m a.s.l.)	Recent	viable	137.52	63.04	165.031	39.26	28.5486	23.7894
Russia	White Sea	Maloshuika River	Maloshuika 1	N/A	2011	FM	I.N. Bolotov	Yu. V. Bespalaya	Lowland (<200 m a.s.l.)	Recent	viable	113.6	52.9	137.402	27.2	23.9437	19.796
Russia	White Sea	Maloshuika River	Maloshuika 1	N/A	2011	FM	I.N. Bolotov	Yu. V. Bespalaya	Lowland (<200 m a.s.l.)	Recent	viable	111.47	51.06	133.719	30.55	27.4065	22.8464
Russia	White Sea	Maloshuika River	Maloshuika 1	N/A	2011	FM	I.N. Bolotov	Yu. V. Bespalaya	Lowland (<200 m a.s.l.)	Recent	viable	99	46.9	120.776	24.9	25.1515	20.6168
Russia	White Sea	Maloshuika River	Maloshuika 1	N/A	2011	FM	I.N. Bolotov	Yu. V. Bespalaya	Lowland (<200 m a.s.l.)	Recent	viable	113.2	49.67	132.906	29.07	25.6802	21.8726
Russia	White Sea	Maloshuika River	Maloshuika 1	N/A	2011	FM	I.N. Bolotov	Yu. V. Bespalaya	Lowland (<200 m a.s.l.)	Recent	viable	116.4	55.6	142.59	33.4	28.6942	23.4238
Russia	White Sea	Maloshuika River	Maloshuika 1	N/A	2011	FM	I.N. Bolotov	Yu. V. Bespalaya	Lowland (<200 m a.s.l.)	Recent	viable	113.11	51.07	134.713	30.48	26.9472	22.6259
Russia	White Sea	Maloshuika River	Maloshuika 1	N/A	2011	FM	I.N. Bolotov	Yu. V. Bespalaya	Lowland (<200 m a.s.l.)	Recent	viable	123.33	57.1	148.74	31.62	25.6385	21.2586
Russia	White Sea	Maloshuika River	Maloshuika 1	N/A	2011	FM	I.N. Bolotov	Yu. V. Bespalaya	Lowland (<200 m a.s.l.)	Recent	viable	116.4	54.8	141.56	27.9	23.9691	19.7089
Russia	White Sea	Maloshuika River	Maloshuika 1	N/A	2011	FM	I.N. Bolotov	Yu. V. Bespalaya	Lowland (<200 m a.s.l.)	Recent	viable	103.1	47.03	123.422	28.35	27.4976	22.97
Russia	White Sea	Maloshuika River	Maloshuika 1	N/A	2011	FM	I.N. Bolotov	Yu. V. Bespalaya	Lowland (<200 m a.s.l.)	Recent	viable	111.1	50.7	133.026	30.8	27.7228	23.1534
Russia	White Sea	Maloshuika River	Maloshuika 1	N/A	2011	FM	I.N. Bolotov	Yu. V. Bespalaya	Lowland (<200 m a.s.l.)	Recent	viable	120.57	55.49	144.978	31.8	26.3747	21.9344
Russia	White Sea	Maloshuika River	Maloshuika 1	N/A	2011	FM	I.N. Bolotov	Yu. V. Bespalaya	Lowland (<200 m a.s.l.)	Recent	viable	102.2	49.3	125.813	28.2	27.593	22.4143
Russia	White Sea	Maloshuika River	Maloshuika 1	N/A	2011	FM	I.N. Bolotov	Yu. V. Bespalaya	Lowland (<200 m a.s.l.)	Recent	viable	114.34	52.04	136.723	27.82	24.3309	20.3477
Russia	White Sea	Maloshuika River	Maloshuika 1	N/A	2011	FM	I.N. Bolotov	Yu. V. Bespalaya	Lowland (<200 m a.s.l.)	Recent	viable	117.2	55.3	142.693	32.1	27.3891	22.4959
Russia	White Sea	Maloshuika River	Maloshuika 1	N/A	2011	FM	I.N. Bolotov	Yu. V. Bespalaya	Lowland (<200 m a.s.l.)	Recent	viable	114.66	53.8	139.211	29.77	25.9637	21.3849
Russia	White Sea	Maloshuika River	Maloshuika 1	N/A	2011	FM	I.N. Bolotov	Yu. V. Bespalaya	Lowland (<200 m a.s.l.)	Recent	viable	123.9	57.3	149.344	30.2	24.3745	20.2218
Russia	White Sea	Maloshuika River	Maloshuika 1	N/A	2011	FM	I.N. Bolotov	Yu. V. Bespalaya	Lowland (<200 m a.s.l.)	Recent	viable	114.54	54.15	139.59	32.43	28.3133	23.2324
Russia	White Sea	Maloshuika River	Maloshuika 1	N/A	2011	FM	I.N. Bolotov	Yu. V. Bespalaya	Lowland (<200 m a.s.l.)	Recent	viable	81.1	39	99.6822	21.7	26.7571	21.7692
Russia	White Sea	Maloshuika River	Maloshuika 1	N/A	2011	FM	I.N. Bolotov	Yu. V. Bespalaya	Lowland (<200 m a.s.l.)	Recent	viable	124.17	57.18	149.35	33.19	26.7295	22.223
Russia	White Sea	Maloshuika River	Maloshuika 1	N/A	2011	FM	I.N. Bolotov	Yu. V. Bespalaya	Lowland (<200 m a.s.l.)	Recent	viable	114.6	50.4	134.705	27.8	24.2583	20.6377
Russia	White Sea	Maloshuika River	Maloshuika 1	N/A	2011	FM	I.N. Bolotov	Yu. V. Bespalaya	Lowland (<200 m a.s.l.)	Recent	viable	110.77	53.11	135.948	29.99	27.0741	22.0598
Russia	White Sea	Maloshuika River	Maloshuika 1	N/A	2011	FM	I.N. Bolotov	Yu. V. Bespalaya	Lowland (<200 m a.s.l.)	Recent	viable	120.4	56.9	146.705	32.1	26.6611	21.8807
Russia	White Sea	Maloshuika River	Maloshuika 1	N/A	2011	FM	I.N. Bolotov	Yu. V. Bespalaya	Lowland (<200 m a.s.l.)	Recent	viable	126.75	59.34	153.717	33.21	26.2012	21.6046
Russia	White Sea	Maloshuika River	Maloshuika 1	N/A	2011	FM	I.N. Bolotov	Yu. V. Bespalaya	Lowland (<200 m a.s.l.)	Recent	viable	116.8	53.4	139.98	30.6	26.1986	21.8602
Russia	White Sea	Maloshuika River	Maloshuika 1	N/A	2011	FM	I.N. Bolotov	Yu. V. Bespalaya	Lowland (<200 m a.s.l.)	Recent	viable	118.49	51.2	138.055	34.2	28.8632	24.7728
Russia	White Sea	Maloshuika River	Maloshuika 1	N/A	2011	FM	I.N. Bolotov	Yu. V. Bespalaya	Lowland (<200 m a.s.l.)	Recent	viable	117.1	56.2	143.788	31.9	27.2417	22.1855
Russia	White Sea	Maloshuika River	Maloshuika 1	N/A	2011	FM	I.N. Bolotov	Yu. V. Bespalaya	Lowland (<200 m a.s.l.)	Recent	viable	129.84	60.9	157.611	35.67	27.4723	22.6316
Russia	White Sea	Maloshuika River	Maloshuika 1	N/A	2011	FM	I.N. Bolotov	Yu. V. Bespalaya	Lowland (<200 m a.s.l.)	Recent	viable	129.8	57.8	153.524	36.2	27.8891	23.5794
Russia	White Sea	Maloshuika River	Maloshuika 1	N/A	2011	FM	I.N. Bolotov	Yu. V. Bespalaya	Lowland (<200 m a.s.l.)	Recent	viable	117.57	52.44	139.173	29.6	25.1765	21.2685
Russia	White Sea	Maloshuika River	Maloshuika 1	N/A	2011	FM	I.N. Bolotov	Yu. V. Bespalaya	Lowland (<200 m a.s.l.)	Recent	viable	126.4	60.9	155.51	39.4	31.1709	25.3361
Russia	White Sea	Maloshuika River	Maloshuika 1	N/A	2011	FM	I.N. Bolotov	Yu. V. Bespalaya	Lowland (<200 m a.s.l.)	Recent	viable	109.64	50.8	132.279	28.79	26.2587	21.7646
Russia	White Sea	Maloshuika River	Maloshuika 1	N/A	2011	FM	I.N. Bolotov	Yu. V. Bespalaya	Lowland (<200 m a.s.l.)	Recent	viable	103.8	46.3	122.875	25.3	24.3738	20.59
Russia	White Sea	Maloshuika River	Maloshuika 1	N/A	2011	FM	I.N. Bolotov	Yu. V. Bespalaya	Lowland (<200 m a.s.l.)	Recent	viable	111.46	50.94	133.556	29.5	26.4669	22.0881
Russia	White Sea	Maloshuika River	Maloshuika 1	N/A	2011	FM	I.N. Bolotov	Yu. V. Bespalaya	Lowland (<200 m a.s.l.)	Recent	viable	101.4	47.44	122.932	26.8	26.43	21.8006
Russia	White Sea	Maloshuika River	Maloshuika 1	N/A	2011	FM	I.N. Bolotov	Yu. V. Bespalaya	Lowland (<200 m a.s.l.)	Recent	viable	122.09	57.76	148.843	31.25	25.5959	20.9953
Russia	White Sea	Maloshuika River	Maloshuika 1	N/A	2011	FM	I.N. Bolotov	Yu. V. Bespalaya	Lowland (<200 m a.s.l.)	Recent	viable	100.6	48	123.167	27.7	27.5348	22.4898
Russia	White Sea	Maloshuika River	Maloshuika 1	N/A	2011	FM	I.N. Bolotov	Yu. V. Bespalaya	Lowland (<200 m a.s.l.)	Recent	viable	124.48	58.85	151.704	36.04	28.9524	23.7567
Russia	White Sea	Maloshuika River	Maloshuika 1	N/A	2011	FM	I.N. Bolotov	Yu. V. Bespalaya	Lowland (<200 m a.s.l.)	Recent	viable	124.3	56.6	148.668	34.8	27.9968	23.4078
Russia	White Sea	Maloshuika River	Maloshuika 1	N/A	2011	FM	I.N. Bolotov	Yu. V. Bespalaya	Lowland (<200 m a.s.l.)	Recent	viable	116.04	55.09	141.715	28.19	24.2933	19.8921
Russia	White Sea	Maloshuika River	Maloshuika 1	N/A	2011	FM	I.N. Bolotov	Yu. V. Bespalaya	Lowland (<200 m a.s.l.)	Recent	viable	109.6	50.6	131.994	28.6	26.0949	21.6676
Russia	White Sea	Maloshuika River	Maloshuika 1	N/A	2011	FM	I.N. Bolotov	Yu. V. Bespalaya	Lowland (<200 m a.s.l.)	Recent	viable	109.32	51.52	133.019	29.48	26.9667	22.1623
Russia	White Sea	Maloshuika River	Maloshuika 1	N/A	2011	FM	I.N. Bolotov	Yu. V. Bespalaya	Lowland (<200 m a.s.l.)	Recent	viable	113.2	53	137.289	31.3	27.6502	22.7986
Russia	White Sea	Maloshuika River	Maloshuika 1	N/A	2011	FM	I.N. Bolotov	Yu. V. Bespalaya	Lowland (<200 m a.s.l.)	Recent	viable	129.83	64.63	162.36	36.02	27.744	22.1852
Russia	White Sea	Maloshuika River	Maloshuika 1	N/A	2011	FM	I.N. Bolotov	Yu. V. Bespalaya	Lowland (<200 m a.s.l.)	Recent	viable	127.9	59.1	154.1	34.2	26.7396	22.1933
Russia	White Sea	Maloshuika River	Maloshuika 1	N/A	2011	FM	I.N. Bolotov	Yu. V. Bespalaya	Lowland (<200 m a.s.l.)	Recent	viable	106.73	49.95	129.415	30.42	28.5018	23.5057
Russia	White Sea	Maloshuika River	Maloshuika 1	N/A	2011	FM	I.N. Bolotov	Yu. V. Bespalaya	Lowland (<200 m a.s.l.)	Recent	viable	121.8	56.2	146.645	30.2	24.7947	20.594
Russia	White Sea	Maloshuika River	Maloshuika 1	N/A	2011	FM	I.N. Bolotov	Yu. V. Bespalaya	Lowland (<200 m a.s.l.)	Recent	viable	106.88	52.31	132.53	27.98	26.1789	21.1121
Russia	White Sea	Maloshuika River	Maloshuika 1	N/A	2011	FM	I.N. Bolotov	Yu. V. Bespalaya	Lowland (<200 m a.s.l.)	Recent	viable	122.1	56.7	147.477	33.9	27.7641	22.9866
Russia	White Sea	Maloshuika River	Maloshuika 1	N/A	2011	FM	I.N. Bolotov	Yu. V. Bespalaya	Lowland (<200 m a.s.l.)	Recent	viable	115.18	54.34	140.224	30.49	26.4716	21.7437
Russia	White Sea	Maloshuika River	Maloshuika 1	N/A	2011	FM	I.N. Bolotov	Yu. V. Bespalaya	Lowland (<200 m a.s.l.)	Recent	viable	95.8	46	117.662	24.9	25.9916	21.1623
Russia	White Sea	Maloshuika River	Maloshuika 1	N/A	2011	FM	I.N. Bolotov	Yu. V. Bespalaya	Lowland (<200 m a.s.l.)	Recent	viable	115.81	51.04	136.271	32.86	28.3741	24.1137
Russia	White Sea	Maloshuika River	Maloshuika 1	N/A	2011	FM	I.N. Bolotov	Yu. V. Bespalaya	Lowland (<200 m a.s.l.)	Recent	viable	111.1	50.9	133.288	28.7	25.8326	21.5323
Russia	White Sea	Maloshuika River	Maloshuika 1	N/A	2011	FM	I.N. Bolotov	Yu. V. Bespalaya	Lowland (<200 m a.s.l.)	Recent	viable	107.48	49.4	129.152	30.22	28.1169	23.3987
Russia	White Sea	Maloshuika River	Maloshuika 1	N/A	2011	FM	I.N. Bolotov	Yu. V. Bespalaya	Lowland (<200 m a.s.l.)	Recent	viable	58.2	28.9	72.6918	15.6	26.8041	21.4605
Russia	White Sea	Maloshuika River	Maloshuika 1	N/A	2011	FM	I.N. Bolotov	Yu. V. Bespalaya	Lowland (<200 m a.s.l.)	Recent	viable	63.47	32.16	80.0787	15.02	23.6647	18.7565
Russia	White Sea	Maloshuika River	Maloshuika 1	N/A	2011	FM	I.N. Bolotov	Yu. V. Bespalaya	Lowland (<200 m a.s.l.)	Recent	viable	56	27.9	70.0601	14.5	25.8929	20.6965
Russia	White Sea	Maloshuika River	Maloshuika 1	N/A	2011	FM	I.N. Bolotov	Yu. V. Bespalaya	Lowland (<200 m a.s.l.)	Recent	viable	129.03	58.88	154.491	33.56	26.0095	21.7229
Russia	White Sea	Maloshuika River	Maloshuika 1	N/A	2011	FM	I.N. Bolotov	Yu. V. Bespalaya	Lowland (<200 m a.s.l.)	Recent	viable	112.9	50.7	134.099	33.2	29.4066	24.7578
Russia	White Sea	Maloshuika River	Maloshuika 1	N/A	2011	FM	I.N. Bolotov	Yu. V. Bespalaya	Lowland (<200 m a.s.l.)	Recent	viable	124.02	59.69	152.501	32.28	26.0281	21.1671
Russia	White Sea	Maloshuika River	Maloshuika 1	N/A	2011	FM	I.N. Bolotov	Yu. V. Bespalaya	Lowland (<200 m a.s.l.)	Recent	viable	116.8	54.9	141.933	33.4	28.5959	23.5323
Russia	White Sea	Maloshuika River	Maloshuika 1	N/A	2011	FM	I.N. Bolotov	Yu. V. Bespalaya	Lowland (<200 m a.s.l.)	Recent	viable	103.54	49.98	127.505	26.07	25.1787	20.4463
Russia	White Sea	Maloshuika River	Maloshuika 1	N/A	2011	FM	I.N. Bolotov	Yu. V. Bespalaya	Lowland (<200 m a.s.l.)	Recent	viable	114.9	48.8	132.723	27.6	24.0209	20.7953
Russia	White Sea	Maloshuika River	Maloshuika 1	N/A	2011	FM	I.N. Bolotov	Yu. V. Bespalaya	Lowland (<200 m a.s.l.)	Recent	viable	110.19	49.44	130.823	30.75	27.9063	23.505
Russia	White Sea	Maloshuika River	Maloshuika 1	N/A	2011	FM	I.N. Bolotov	Yu. V. Bespalaya	Lowland (<200 m a.s.l.)	Recent	viable	127.4	55.3	148.772	34.6	27.1586	23.257
Russia	White Sea	Maloshuika River	Maloshuika 1	N/A	2011	FM	I.N. Bolotov	Yu. V. Bespalaya	Lowland (<200 m a.s.l.)	Recent	viable	118.75	53.65	141.474	34.71	29.2295	24.5345
Russia	White Sea	Maloshuika River	Maloshuika 1	N/A	2011	FM	I.N. Bolotov	Yu. V. Bespalaya	Lowland (<200 m a.s.l.)	Recent	viable	112.8	53.6	137.82	31.4	27.8369	22.7834
Russia	White Sea	Maloshuika River	Maloshuika 1	N/A	2011	FM	I.N. Bolotov	Yu. V. Bespalaya	Lowland (<200 m a.s.l.)	Recent	viable	114.62	52.18	137.075	30.28	26.4177	22.0902
Russia	White Sea	Maloshuika River	Maloshuika 1	N/A	2011	FM	I.N. Bolotov	Yu. V. Bespalaya	Lowland (<200 m a.s.l.)	Recent	viable	115.8	49.6	134.329	31	26.7703	23.0777
Russia	White Sea	Maloshuika River	Maloshuika 1	N/A	2011	FM	I.N. Bolotov	Yu. V. Bespalaya	Lowland (<200 m a.s.l.)	Recent	viable	126.1	59.23	153.18	32.94	26.1221	21.504
Russia	White Sea	Maloshuika River	Maloshuika 1	N/A	2011	FM	I.N. Bolotov	Yu. V. Bespalaya	Lowland (<200 m a.s.l.)	Recent	viable	113.6	52	136.228	30.2	26.5845	22.1687
Russia	White Sea	Maloshuika River	Maloshuika 1	N/A	2011	FM	I.N. Bolotov	Yu. V. Bespalaya	Lowland (<200 m a.s.l.)	Recent	viable	114.27	53.13	138.105	30.76	26.9187	22.2728
Russia	White Sea	Maloshuika River	Maloshuika 1	N/A	2011	FM	I.N. Bolotov	Yu. V. Bespalaya	Lowland (<200 m a.s.l.)	Recent	viable	142.9	65.9	172.002	38.9	27.2218	22.616
Russia	White Sea	Maloshuika River	Maloshuika 1	N/A	2011	FM	I.N. Bolotov	Yu. V. Bespalaya	Lowland (<200 m a.s.l.)	Recent	viable	116.81	54.45	141.356	31.74	27.1723	22.454
Russia	White Sea	Maloshuika River	Maloshuika 1	N/A	2011	FM	I.N. Bolotov	Yu. V. Bespalaya	Lowland (<200 m a.s.l.)	Recent	viable	140.4	65.2	169.583	36.2	25.7835	21.3465
Russia	White Sea	Maloshuika River	Maloshuika 1	N/A	2011	FM	I.N. Bolotov	Yu. V. Bespalaya	Lowland (<200 m a.s.l.)	Recent	viable	131.83	57.5	154.318	32.76	24.8502	21.2289
Russia	White Sea	Maloshuika River	Maloshuika 1	N/A	2011	FM	I.N. Bolotov	Yu. V. Bespalaya	Lowland (<200 m a.s.l.)	Recent	viable	111.4	54.2	137.726	32.4	29.0844	23.5249
Russia	White Sea	Maloshuika River	Maloshuika 1	N/A	2011	FM	I.N. Bolotov	Yu. V. Bespalaya	Lowland (<200 m a.s.l.)	Recent	viable	112.78	51.36	134.897	29.81	26.432	22.0983
Russia	White Sea	Maloshuika River	Maloshuika 1	N/A	2011	FM	I.N. Bolotov	Yu. V. Bespalaya	Lowland (<200 m a.s.l.)	Recent	viable	123.2	54.8	145.637	30.2	24.513	20.7365
Russia	White Sea	Maloshuika River	Maloshuika 1	N/A	2011	FM	I.N. Bolotov	Yu. V. Bespalaya	Lowland (<200 m a.s.l.)	Recent	viable	115.2	53.94	139.719	30.48	26.4583	21.8152
Russia	White Sea	Maloshuika River	Maloshuika 1	N/A	2011	FM	I.N. Bolotov	Yu. V. Bespalaya	Lowland (<200 m a.s.l.)	Recent	viable	127	57.8	151.859	36.4	28.6614	23.9696
Russia	White Sea	Maloshuika River	Maloshuika 1	N/A	2011	FM	I.N. Bolotov	Yu. V. Bespalaya	Lowland (<200 m a.s.l.)	Recent	viable	125.16	55.63	147.898	30.22	24.1451	20.433
Russia	White Sea	Maloshuika River	Maloshuika 1	N/A	2011	FM	I.N. Bolotov	Yu. V. Bespalaya	Lowland (<200 m a.s.l.)	Recent	viable	96.9	47.4	120.123	26.4	27.2446	21.9775
Russia	White Sea	Maloshuika River	Maloshuika 1	N/A	2011	FM	I.N. Bolotov	Yu. V. Bespalaya	Lowland (<200 m a.s.l.)	Recent	viable	131.22	60.72	158.213	36	27.4348	22.7542
Russia	White Sea	Maloshuika River	Maloshuika 1	N/A	2011	FM	I.N. Bolotov	Yu. V. Bespalaya	Lowland (<200 m a.s.l.)	Recent	viable	113.6	56.1	141.496	32.1	28.257	22.6861
Russia	White Sea	Maloshuika River	Maloshuika 1	N/A	2011	FM	I.N. Bolotov	Yu. V. Bespalaya	Lowland (<200 m a.s.l.)	Recent	viable	116	55.04	141.626	31.12	26.8276	21.9734
Russia	White Sea	Maloshuika River	Maloshuika 1	N/A	2011	FM	I.N. Bolotov	Yu. V. Bespalaya	Lowland (<200 m a.s.l.)	Recent	viable	117	47.4	131.995	27.2	23.2479	20.6069
Russia	White Sea	Maloshuika River	Maloshuika 1	N/A	2011	FM	I.N. Bolotov	Yu. V. Bespalaya	Lowland (<200 m a.s.l.)	Recent	viable	99.24	46.84	120.844	26.83	27.0355	22.2021
Russia	White Sea	Maloshuika River	Maloshuika 1	N/A	2011	FM	I.N. Bolotov	Yu. V. Bespalaya	Lowland (<200 m a.s.l.)	Recent	viable	111.1	52.2	134.979	30.6	27.5428	22.6701
Russia	White Sea	Maloshuika River	Maloshuika 1	N/A	2011	FM	I.N. Bolotov	Yu. V. Bespalaya	Lowland (<200 m a.s.l.)	Recent	viable	113.67	56.81	142.433	31.45	27.6678	22.0806
Russia	White Sea	Maloshuika River	Maloshuika 1	N/A	2011	FM	I.N. Bolotov	Yu. V. Bespalaya	Lowland (<200 m a.s.l.)	Recent	viable	135.6	63	163.823	35.8	26.4012	21.8528
Russia	White Sea	Maloshuika River	Maloshuika 1	N/A	2011	FM	I.N. Bolotov	Yu. V. Bespalaya	Lowland (<200 m a.s.l.)	Recent	viable	121.67	55.35	145.454	33.34	27.402	22.9213
Russia	White Sea	Maloshuika River	Maloshuika 1	N/A	2011	FM	I.N. Bolotov	Yu. V. Bespalaya	Lowland (<200 m a.s.l.)	Recent	viable	124.9	58.9	152.025	34.1	27.3018	22.4306
Russia	White Sea	Maloshuika River	Maloshuika 1	N/A	2011	FM	I.N. Bolotov	Yu. V. Bespalaya	Lowland (<200 m a.s.l.)	Recent	viable	112.25	52.52	136.091	30.44	27.118	22.3673
Russia	White Sea	Maloshuika River	Maloshuika 1	N/A	2011	FM	I.N. Bolotov	Yu. V. Bespalaya	Lowland (<200 m a.s.l.)	Recent	viable	120.8	55.2	144.736	30.4	25.1656	21.0037
Russia	White Sea	Maloshuika River	Maloshuika 1	N/A	2011	FM	I.N. Bolotov	Yu. V. Bespalaya	Lowland (<200 m a.s.l.)	Recent	viable	103.88	48.94	126.378	26.7	25.7027	21.127
Russia	White Sea	Maloshuika River	Maloshuika 1	N/A	2011	FM	I.N. Bolotov	Yu. V. Bespalaya	Lowland (<200 m a.s.l.)	Recent	viable	52.7	26.7	66.4869	13.2	25.0474	19.8535
Russia	White Sea	Solza River	Solza 1	N/A	2011	FM	Yu. V. Bespalaya	Yu. V. Bespalaya	Lowland (<200 m a.s.l.)	Recent	viable	96.99	49.07	122.277	29.31	30.2196	23.9701
Russia	White Sea	Solza River	Solza 1	N/A	2011	FM	Yu. V. Bespalaya	Yu. V. Bespalaya	Lowland (<200 m a.s.l.)	Recent	viable	106.06	52.07	131.718	28.42	26.7962	21.5764
Russia	White Sea	Solza River	Solza 1	N/A	2011	FM	Yu. V. Bespalaya	Yu. V. Bespalaya	Lowland (<200 m a.s.l.)	Recent	viable	99.31	48.9	123.517	27.44	27.6307	22.2156
Russia	White Sea	Solza River	Solza 1	N/A	2011	FM	Yu. V. Bespalaya	Yu. V. Bespalaya	Lowland (<200 m a.s.l.)	Recent	viable	68.07	34.4	85.7693	18.62	27.3542	21.7094
Russia	White Sea	Solza River	Solza 1	N/A	2011	FM	Yu. V. Bespalaya	Yu. V. Bespalaya	Lowland (<200 m a.s.l.)	Recent	viable	65.85	33.9	83.7438	17.45	26.4996	20.8374
Russia	White Sea	Solza River	Solza 1	N/A	2011	FM	Yu. V. Bespalaya	Yu. V. Bespalaya	Lowland (<200 m a.s.l.)	Recent	viable	73.67	36.08	91.3805	21.76	29.5371	23.8125
Russia	White Sea	Solza River	Solza 1	N/A	2011	FM	Yu. V. Bespalaya	Yu. V. Bespalaya	Lowland (<200 m a.s.l.)	Recent	viable	101.47	50.38	126.728	28.1	27.6929	22.1735
Russia	White Sea	Solza River	Solza 1	N/A	2011	FM	Yu. V. Bespalaya	Yu. V. Bespalaya	Lowland (<200 m a.s.l.)	Recent	viable	71.79	36.18	90.3319	20.14	28.054	22.2956
Russia	White Sea	Solza River	Solza 1	N/A	2011	FM	Yu. V. Bespalaya	Yu. V. Bespalaya	Lowland (<200 m a.s.l.)	Recent	viable	70.87	36.8	90.517	22.33	31.5084	24.6694
Russia	White Sea	Solza River	Solza 1	N/A	2011	FM	Yu. V. Bespalaya	Yu. V. Bespalaya	Lowland (<200 m a.s.l.)	Recent	viable	51.36	26.18	64.9939	15.69	30.5491	24.1407
Russia	White Sea	Solza River	Solza 1	N/A	2011	FM	Yu. V. Bespalaya	Yu. V. Bespalaya	Lowland (<200 m a.s.l.)	Recent	viable	55.12	27.92	69.5324	15.35	27.8483	22.076
Russia	White Sea	Solza River	Solza 1	N/A	2011	FM	Yu. V. Bespalaya	Yu. V. Bespalaya	Lowland (<200 m a.s.l.)	Recent	viable	54.96	27.93	69.4438	15.14	27.5473	21.8018
Russia	White Sea	Solza River	Solza 1	N/A	2011	FM	Yu. V. Bespalaya	Yu. V. Bespalaya	Lowland (<200 m a.s.l.)	Recent	viable	53.98	26.27	66.7454	16.66	30.8633	24.9605
Russia	White Sea	Solza River	Solza 1	N/A	2011	FM	Yu. V. Bespalaya	Yu. V. Bespalaya	Lowland (<200 m a.s.l.)	Recent	viable	54.7	27.95	69.3042	15.32	28.0073	22.1054
Russia	White Sea	Solza River	Solza 1	N/A	2011	FM	Yu. V. Bespalaya	Yu. V. Bespalaya	Lowland (<200 m a.s.l.)	Recent	viable	97.65	48.17	121.562	28.36	29.0425	23.3296
Russia	White Sea	Solza River	Solza 1	N/A	2011	FM	Yu. V. Bespalaya	Yu. V. Bespalaya	Lowland (<200 m a.s.l.)	Recent	viable	74.73	38.23	94.7381	20.27	27.1243	21.3958
Russia	White Sea	Solza River	Solza 1	N/A	2011	FM	Yu. V. Bespalaya	Yu. V. Bespalaya	Lowland (<200 m a.s.l.)	Recent	viable	78.18	41.04	100.398	23	29.4193	22.9087
Russia	White Sea	Solza River	Solza 1	N/A	2011	FM	Yu. V. Bespalaya	Yu. V. Bespalaya	Lowland (<200 m a.s.l.)	Recent	viable	72.68	37.54	92.5826	22.27	30.6412	24.0542
Russia	White Sea	Solza River	Solza 1	N/A	2011	FM	Yu. V. Bespalaya	Yu. V. Bespalaya	Lowland (<200 m a.s.l.)	Recent	viable	73.48	37.97	93.6224	21.56	29.3413	23.0287
Russia	White Sea	Solza River	Solza 1	N/A	2011	FM	Yu. V. Bespalaya	Yu. V. Bespalaya	Lowland (<200 m a.s.l.)	Recent	viable	78.52	40.25	99.6433	23.03	29.3301	23.1124
Russia	White Sea	Solza River	Solza 1	N/A	2011	FM	Yu. V. Bespalaya	Yu. V. Bespalaya	Lowland (<200 m a.s.l.)	Recent	viable	65.48	32.87	82.2298	19.09	29.1539	23.2154
Russia	White Sea	Solza River	Solza 1	N/A	2011	FM	Yu. V. Bespalaya	Yu. V. Bespalaya	Lowland (<200 m a.s.l.)	Recent	viable	64.78	33.29	82.3099	17.52	27.0454	21.2854
Russia	White Sea	Solza River	Solza 1	N/A	2011	FM	Yu. V. Bespalaya	Yu. V. Bespalaya	Lowland (<200 m a.s.l.)	Recent	viable	88.85	42.67	109.135	23.79	26.7755	21.7986
Russia	White Sea	Solza River	Solza 1	N/A	2011	FM	Yu. V. Bespalaya	Yu. V. Bespalaya	Lowland (<200 m a.s.l.)	Recent	viable	97.09	47.15	119.923	27.01	27.8195	22.5228
Russia	White Sea	Solza River	Solza 1	N/A	2011	FM	Yu. V. Bespalaya	Yu. V. Bespalaya	Lowland (<200 m a.s.l.)	Recent	viable	65.21	33.39	82.7066	18	27.6031	21.7637
Russia	White Sea	Solza River	Solza 1	N/A	2011	FM	Yu. V. Bespalaya	Yu. V. Bespalaya	Lowland (<200 m a.s.l.)	Recent	viable	89.76	44.38	111.869	24.14	26.8939	21.5788
Russia	White Sea	Solza River	Solza 1	N/A	2011	FM	Yu. V. Bespalaya	Yu. V. Bespalaya	Lowland (<200 m a.s.l.)	Recent	viable	103.17	48.56	125.456	27.84	26.9846	22.1911
Russia	White Sea	Solza River	Solza 1	N/A	2011	FM	Yu. V. Bespalaya	Yu. V. Bespalaya	Lowland (<200 m a.s.l.)	Recent	viable	89.46	44.91	112.347	25.7	28.7279	22.8756
Russia	White Sea	Solza River	Solza 1	N/A	2011	FM	Yu. V. Bespalaya	Yu. V. Bespalaya	Lowland (<200 m a.s.l.)	Recent	viable	96.57	46.15	118.326	26.75	27.7001	22.6069
Russia	White Sea	Solza River	Solza 1	N/A	2011	FM	Yu. V. Bespalaya	Yu. V. Bespalaya	Lowland (<200 m a.s.l.)	Recent	viable	103.45	50.49	128.098	28.56	27.6075	22.2954
Russia	White Sea	Solza River	Solza 1	N/A	2011	FM	Yu. V. Bespalaya	Yu. V. Bespalaya	Lowland (<200 m a.s.l.)	Recent	viable	86.01	43.07	107.879	24.67	28.6827	22.8682
Russia	White Sea	Solza River	Solza 1	N/A	2011	FM	Yu. V. Bespalaya	Yu. V. Bespalaya	Lowland (<200 m a.s.l.)	Recent	viable	91.9	45.77	114.954	23.86	25.963	20.7562
Russia	White Sea	Solza River	Solza 1	N/A	2011	FM	Yu. V. Bespalaya	Yu. V. Bespalaya	Lowland (<200 m a.s.l.)	Recent	viable	93.92	45.6	115.994	27.06	28.8118	23.3287
Russia	White Sea	Solza River	Solza 1	N/A	2011	FM	Yu. V. Bespalaya	Yu. V. Bespalaya	Lowland (<200 m a.s.l.)	Recent	viable	98.99	47.75	121.859	26.83	27.1037	22.0173
Russia	White Sea	Solza River	Solza 1	N/A	2011	FM	Yu. V. Bespalaya	Yu. V. Bespalaya	Lowland (<200 m a.s.l.)	Recent	viable	98.7	47.58	121.463	26.66	27.0111	21.949
Russia	White Sea	Solza River	Solza 1	N/A	2011	FM	Yu. V. Bespalaya	Yu. V. Bespalaya	Lowland (<200 m a.s.l.)	Recent	viable	93.12	44.9	114.609	26.9	28.8875	23.4711
Russia	White Sea	Solza River	Solza 1	N/A	2011	FM	Yu. V. Bespalaya	Yu. V. Bespalaya	Lowland (<200 m a.s.l.)	Recent	viable	103.12	50.24	127.577	28.05	27.2013	21.9868
Russia	White Sea	Solza River	Solza 1	N/A	2011	FM	Yu. V. Bespalaya	Yu. V. Bespalaya	Lowland (<200 m a.s.l.)	Recent	viable	59.4	29.18	73.7923	16.58	27.9125	22.4685
Russia	White Sea	Solza River	Solza 1	N/A	2011	FM	Yu. V. Bespalaya	Yu. V. Bespalaya	Lowland (<200 m a.s.l.)	Recent	viable	83.75	40.73	103.52	22.99	27.4507	22.2083
Russia	White Sea	Solza River	Solza 1	N/A	2011	FM	Yu. V. Bespalaya	Yu. V. Bespalaya	Lowland (<200 m a.s.l.)	Recent	viable	107.7	51.26	131.696	27.32	25.3668	20.7448
Russia	White Sea	Solza River	Solza 1	N/A	2011	FM	Yu. V. Bespalaya	Yu. V. Bespalaya	Lowland (<200 m a.s.l.)	Recent	viable	114.48	53.84	139.153	31.9	27.8651	22.9244
Russia	White Sea	Solza River	Solza 1	N/A	2011	FM	Yu. V. Bespalaya	Yu. V. Bespalaya	Lowland (<200 m a.s.l.)	Recent	viable	98.43	47.27	120.901	25.45	25.8559	21.0502
Russia	White Sea	Solza River	Solza 1	N/A	2011	FM	Yu. V. Bespalaya	Yu. V. Bespalaya	Lowland (<200 m a.s.l.)	Recent	viable	68.74	34.93	86.8518	18.66	27.1458	21.4849
Russia	White Sea	Solza River	Solza 1	N/A	2011	FM	Yu. V. Bespalaya	Yu. V. Bespalaya	Lowland (<200 m a.s.l.)	Recent	viable	99.54	49.79	124.78	26.45	26.5722	21.1973
Russia	White Sea	Solza River	Solza 1	N/A	2011	FM	Yu. V. Bespalaya	Yu. V. Bespalaya	Lowland (<200 m a.s.l.)	Recent	viable	102.03	50.02	126.622	28.57	28.0016	22.5631
Russia	White Sea	Solza River	Solza 1	N/A	2011	FM	Yu. V. Bespalaya	Yu. V. Bespalaya	Lowland (<200 m a.s.l.)	Recent	viable	106.27	50.44	129.768	28.72	27.0255	22.1318
Russia	White Sea	Solza River	Solza 1	N/A	2011	FM	Yu. V. Bespalaya	Yu. V. Bespalaya	Lowland (<200 m a.s.l.)	Recent	viable	99.7	47.91	122.5	24.05	24.1224	19.6327
Russia	White Sea	Solza River	Solza 1	N/A	2011	FM	Yu. V. Bespalaya	Yu. V. Bespalaya	Lowland (<200 m a.s.l.)	Recent	viable	104.45	49.97	128.051	27.84	26.6539	21.7413
Russia	White Sea	Solza River	Solza 1	N/A	2011	FM	Yu. V. Bespalaya	Yu. V. Bespalaya	Lowland (<200 m a.s.l.)	Recent	viable	114.06	56.77	142.627	31.22	27.3716	21.8893
Russia	White Sea	Solza River	Solza 1	N/A	2011	FM	Yu. V. Bespalaya	Yu. V. Bespalaya	Lowland (<200 m a.s.l.)	Recent	viable	79.63	40.17	100.245	22.84	28.6827	22.7841
Russia	White Sea	Solza River	Solza 1	N/A	2011	FM	Yu. V. Bespalaya	Yu. V. Bespalaya	Lowland (<200 m a.s.l.)	Recent	viable	75.38	37.84	94.6626	20.04	26.5853	21.1699
Russia	White Sea	Solza River	Solza 1	N/A	2011	FM	Yu. V. Bespalaya	Yu. V. Bespalaya	Lowland (<200 m a.s.l.)	Recent	viable	103.33	52.12	130.074	29.35	28.4041	22.5641
Russia	White Sea	Solza River	Solza 1	N/A	2011	FM	Yu. V. Bespalaya	Yu. V. Bespalaya	Lowland (<200 m a.s.l.)	Recent	viable	73.37	37.47	92.9343	19.29	26.2914	20.7566
Russia	White Sea	Solza River	Solza 1	N/A	2011	FM	Yu. V. Bespalaya	Yu. V. Bespalaya	Lowland (<200 m a.s.l.)	Recent	viable	101.46	48.08	123.795	25.64	25.271	20.7116
Russia	White Sea	Solza River	Solza 1	N/A	2011	FM	Yu. V. Bespalaya	Yu. V. Bespalaya	Lowland (<200 m a.s.l.)	Recent	viable	76.55	38.37	96.0602	19.98	26.1006	20.7995
Russia	White Sea	Solza River	Solza 1	N/A	2011	FM	Yu. V. Bespalaya	Yu. V. Bespalaya	Lowland (<200 m a.s.l.)	Recent	viable	79.09	41.18	101.153	22.27	28.1578	22.0161
Russia	White Sea	Solza River	Solza 1	N/A	2011	FM	Yu. V. Bespalaya	Yu. V. Bespalaya	Lowland (<200 m a.s.l.)	Recent	viable	58.07	28.24	71.7767	15.21	26.1925	21.1907
Russia	White Sea	Solza River	Solza 1	N/A	2011	FM	Yu. V. Bespalaya	Yu. V. Bespalaya	Lowland (<200 m a.s.l.)	Recent	viable	103.73	55.31	134.255	33.7	32.4882	25.1016
Russia	White Sea	Solza River	Solza 1	N/A	2011	FM	Yu. V. Bespalaya	Yu. V. Bespalaya	Lowland (<200 m a.s.l.)	Recent	viable	105.82	54.09	134.096	31.56	29.8242	23.5353
Russia	White Sea	Solza River	Solza 1	N/A	2011	FM	Yu. V. Bespalaya	Yu. V. Bespalaya	Lowland (<200 m a.s.l.)	Recent	viable	105.08	55.44	135.284	33.23	31.6235	24.5631
Russia	White Sea	Solza River	Solza 1	N/A	2011	FM	Yu. V. Bespalaya	Yu. V. Bespalaya	Lowland (<200 m a.s.l.)	Recent	viable	77.71	39.78	98.5475	21.77	28.0144	22.0909
Russia	White Sea	Solza River	Solza 1	N/A	2011	FM	Yu. V. Bespalaya	Yu. V. Bespalaya	Lowland (<200 m a.s.l.)	Recent	viable	96.15	47.83	120.199	26.95	28.0291	22.4212
Russia	White Sea	Solza River	Solza 1	N/A	2011	FM	Yu. V. Bespalaya	Yu. V. Bespalaya	Lowland (<200 m a.s.l.)	Recent	viable	103.22	48.61	125.551	30.3	29.3548	24.1336
Russia	White Sea	Solza River	Solza 1	N/A	2011	FM	Yu. V. Bespalaya	Yu. V. Bespalaya	Lowland (<200 m a.s.l.)	Recent	viable	92.54	47.35	117.327	27.65	29.879	23.5665
Russia	White Sea	Solza River	Solza 1	N/A	2011	FM	Yu. V. Bespalaya	Yu. V. Bespalaya	Lowland (<200 m a.s.l.)	Recent	viable	97.61	48.22	121.601	26.71	27.364	21.9654
Russia	White Sea	Solza River	Solza 1	N/A	2011	FM	Yu. V. Bespalaya	Yu. V. Bespalaya	Lowland (<200 m a.s.l.)	Recent	viable	91.42	45.98	114.916	25.49	27.8823	22.1814
Russia	White Sea	Solza River	Solza 1	N/A	2011	FM	Yu. V. Bespalaya	Yu. V. Bespalaya	Lowland (<200 m a.s.l.)	Recent	viable	104.93	51.41	130.181	26.97	25.7028	20.7173
Russia	White Sea	Solza River	Solza 1	N/A	2011	FM	Yu. V. Bespalaya	Yu. V. Bespalaya	Lowland (<200 m a.s.l.)	Recent	viable	102.81	50.27	127.423	28.76	27.9739	22.5705
Russia	White Sea	Solza River	Solza 1	N/A	2011	FM	Yu. V. Bespalaya	Yu. V. Bespalaya	Lowland (<200 m a.s.l.)	Recent	viable	99.1	48.34	122.678	27.35	27.5984	22.2942
Russia	White Sea	Solza River	Solza 1	N/A	2011	FM	Yu. V. Bespalaya	Yu. V. Bespalaya	Lowland (<200 m a.s.l.)	Recent	viable	67.49	38.99	90.9225	19.14	28.3598	21.0509
Russia	White Sea	Solza River	Solza 1	N/A	2011	FM	Yu. V. Bespalaya	Yu. V. Bespalaya	Lowland (<200 m a.s.l.)	Recent	viable	100.79	44.45	118.637	23.57	23.3853	19.8674
Russia	White Sea	Solza River	Solza 1	N/A	2011	FM	Yu. V. Bespalaya	Yu. V. Bespalaya	Lowland (<200 m a.s.l.)	Recent	viable	104.22	46.41	123.27	22.17	21.2723	17.985
Russia	White Sea	Solza River	Solza 1	N/A	2011	FM	Yu. V. Bespalaya	Yu. V. Bespalaya	Lowland (<200 m a.s.l.)	Recent	viable	67.34	36.28	87.6083	20.55	30.5168	23.4567
Russia	White Sea	Solza River	Solza 1	N/A	2011	FM	Yu. V. Bespalaya	Yu. V. Bespalaya	Lowland (<200 m a.s.l.)	Recent	viable	102.19	50.1	126.823	28.25	27.6446	22.2751
Russia	White Sea	Solza River	Solza 1	N/A	2011	FM	Yu. V. Bespalaya	Yu. V. Bespalaya	Lowland (<200 m a.s.l.)	Recent	viable	80.6	47.26	109.393	24.11	29.9132	22.0398
Russia	White Sea	Solza River	Solza 1	N/A	2011	FM	Yu. V. Bespalaya	Yu. V. Bespalaya	Lowland (<200 m a.s.l.)	Recent	viable	79.01	40.43	100.177	22.18	28.0724	22.1408
Russia	White Sea	Solza River	Solza 1	N/A	2011	FM	Yu. V. Bespalaya	Yu. V. Bespalaya	Lowland (<200 m a.s.l.)	Recent	viable	71.52	37.59	91.902	19.63	27.4469	21.3597
Russia	White Sea	Solza River	Solza 1	N/A	2011	FM	Yu. V. Bespalaya	Yu. V. Bespalaya	Lowland (<200 m a.s.l.)	Recent	viable	82.9	37.87	99.3116	20.81	25.1025	20.9543
Russia	White Sea	Solza River	Solza 1	N/A	2011	FM	Yu. V. Bespalaya	Yu. V. Bespalaya	Lowland (<200 m a.s.l.)	Recent	viable	92.8	46.33	116.22	25.35	27.3168	21.8121
Russia	White Sea	Solza River	Solza 1	N/A	2011	FM	Yu. V. Bespalaya	Yu. V. Bespalaya	Lowland (<200 m a.s.l.)	Recent	viable	92.7	46.17	115.956	27.18	29.3204	23.4398
Russia	White Sea	Solza River	Solza 1	N/A	2011	FM	Yu. V. Bespalaya	Yu. V. Bespalaya	Lowland (<200 m a.s.l.)	Recent	viable	103.48	52.13	130.181	28.69	27.7252	22.0386
Russia	White Sea	Solza River	Solza 1	N/A	2011	FM	Yu. V. Bespalaya	Yu. V. Bespalaya	Lowland (<200 m a.s.l.)	Recent	viable	66.69	35.44	86.1692	17.29	25.9259	20.0652
Russia	White Sea	Solza River	Solza 1	N/A	2011	FM	Yu. V. Bespalaya	Yu. V. Bespalaya	Lowland (<200 m a.s.l.)	Recent	viable	68.04	35.99	87.7098	17.42	25.6026	19.861
Russia	White Sea	Solza River	Solza 1	N/A	2011	FM	Yu. V. Bespalaya	Yu. V. Bespalaya	Lowland (<200 m a.s.l.)	Recent	viable	90.46	47.72	116.454	26.22	28.9852	22.5154
Russia	White Sea	Solza River	Solza 1	N/A	2011	FM	Yu. V. Bespalaya	Yu. V. Bespalaya	Lowland (<200 m a.s.l.)	Recent	viable	90.22	44.49	112.294	23.82	26.4021	21.2121
Russia	White Sea	Solza River	Solza 1	N/A	2011	FM	Yu. V. Bespalaya	Yu. V. Bespalaya	Lowland (<200 m a.s.l.)	Recent	viable	103.38	52.19	130.193	28.23	27.307	21.6832
Russia	White Sea	Solza River	Solza 1	N/A	2011	FM	Yu. V. Bespalaya	Yu. V. Bespalaya	Lowland (<200 m a.s.l.)	Recent	viable	99.6	48.83	123.608	26.48	26.5863	21.4225
Russia	White Sea	Solza River	Solza 1	N/A	2011	FM	Yu. V. Bespalaya	Yu. V. Bespalaya	Lowland (<200 m a.s.l.)	Recent	viable	89.81	45.62	113.453	25.79	28.7162	22.7319
Russia	White Sea	Solza River	Solza 1	N/A	2011	FM	Yu. V. Bespalaya	Yu. V. Bespalaya	Lowland (<200 m a.s.l.)	Recent	viable	96.96	50.17	123.621	27.79	28.6613	22.4799
Russia	White Sea	Solza River	Solza 1	N/A	2011	FM	Yu. V. Bespalaya	Yu. V. Bespalaya	Lowland (<200 m a.s.l.)	Recent	viable	68.8	37.17	89.6325	18.82	27.3547	20.9969
Russia	White Sea	Solza River	Solza 1	N/A	2011	FM	Yu. V. Bespalaya	Yu. V. Bespalaya	Lowland (<200 m a.s.l.)	Recent	viable	73.2	37.74	93.1604	21.37	29.194	22.9389
Russia	Solza River => White Sea	Kazanka River	Kazanka 1	N/A	2006	FM	O. N. Bespaliy	Yu. V. Bespalaya	Lowland (<200 m a.s.l.)	Recent	viable	113.6	47	129.513	32.5	28.6092	25.094
Russia	Solza River => White Sea	Kazanka River	Kazanka 1	N/A	2006	FM	O. N. Bespaliy	Yu. V. Bespalaya	Lowland (<200 m a.s.l.)	Recent	viable	110.5	44.5	124.29	28.5	25.7919	22.9302
Russia	Solza River => White Sea	Kazanka River	Kazanka 1	N/A	2006	FM	O. N. Bespaliy	Yu. V. Bespalaya	Lowland (<200 m a.s.l.)	Recent	viable	110.5	44.6	124.43	28.4	25.7014	22.8242
Russia	Solza River => White Sea	Kazanka River	Kazanka 1	N/A	2006	FM	O. N. Bespaliy	Yu. V. Bespalaya	Lowland (<200 m a.s.l.)	Recent	viable	87.5	43.5	109.351	26.5	30.2857	24.2338
Russia	Solza River => White Sea	Kazanka River	Kazanka 1	N/A	2006	FM	O. N. Bespaliy	Yu. V. Bespalaya	Lowland (<200 m a.s.l.)	Recent	viable	98.5	47.5	121.238	26.7	27.1066	22.0227
Russia	Solza River => White Sea	Kazanka River	Kazanka 1	N/A	2006	FM	O. N. Bespaliy	Yu. V. Bespalaya	Lowland (<200 m a.s.l.)	Recent	viable	89.8	42.9	110.012	25.5	28.3964	23.1792
Russia	Solza River => White Sea	Kazanka River	Kazanka 1	N/A	2006	FM	O. N. Bespaliy	Yu. V. Bespalaya	Lowland (<200 m a.s.l.)	Recent	viable	93	44.1	113.51	25	26.8817	22.0244
Russia	Solza River => White Sea	Kazanka River	Kazanka 1	N/A	2006	FM	O. N. Bespaliy	Yu. V. Bespalaya	Lowland (<200 m a.s.l.)	Recent	viable	92.9	44	113.321	25.5	27.4489	22.5025
Russia	Solza River => White Sea	Kazanka River	Kazanka 1	N/A	2006	FM	O. N. Bespaliy	Yu. V. Bespalaya	Lowland (<200 m a.s.l.)	Recent	viable	110.5	50	131.747	28.3	25.6109	21.4805
Russia	Solza River => White Sea	Kazanka River	Kazanka 1	N/A	2006	FM	O. N. Bespaliy	Yu. V. Bespalaya	Lowland (<200 m a.s.l.)	Recent	viable	128.2	54.7	148.427	36.4	28.3931	24.5239
Russia	Solza River => White Sea	Kazanka River	Kazanka 1	N/A	2006	FM	O. N. Bespaliy	Yu. V. Bespalaya	Lowland (<200 m a.s.l.)	Recent	viable	123.9	53.8	144.711	32.4	26.1501	22.3894
Russia	Solza River => White Sea	Kazanka River	Kazanka 1	N/A	2006	FM	O. N. Bespaliy	Yu. V. Bespalaya	Lowland (<200 m a.s.l.)	Recent	viable	100.2	46.5	120.986	25.4	25.3493	20.9942
Russia	Solza River => White Sea	Kazanka River	Kazanka 1	N/A	2006	FM	O. N. Bespaliy	Yu. V. Bespalaya	Lowland (<200 m a.s.l.)	Recent	viable	118.9	47.1	132.641	27.7	23.2969	20.8835
Russia	Solza River => White Sea	Kazanka River	Kazanka 1	N/A	2006	FM	O. N. Bespaliy	Yu. V. Bespalaya	Lowland (<200 m a.s.l.)	Recent	viable	114.1	50.8	134.943	30.8	26.9939	22.8245
Russia	Solza River => White Sea	Kazanka River	Kazanka 1	N/A	2006	FM	O. N. Bespaliy	Yu. V. Bespalaya	Lowland (<200 m a.s.l.)	Recent	viable	90.5	42.9	110.44	22	24.3094	19.9203
Russia	Solza River => White Sea	Kazanka River	Kazanka 1	N/A	2006	FM	O. N. Bespaliy	Yu. V. Bespalaya	Lowland (<200 m a.s.l.)	Recent	viable	82.7	40.5	102.578	22.5	27.2068	21.9345
Russia	Solza River => White Sea	Kazanka River	Kazanka 1	N/A	2006	FM	O. N. Bespaliy	Yu. V. Bespalaya	Lowland (<200 m a.s.l.)	Recent	viable	85.5	40.7	104.558	21.7	25.3801	20.7541
Russia	Solza River => White Sea	Kazanka River	Kazanka 1	N/A	2006	FM	O. N. Bespaliy	Yu. V. Bespalaya	Lowland (<200 m a.s.l.)	Recent	viable	89.5	42.2	108.929	20.8	23.2402	19.095
Russia	Solza River => White Sea	Kazanka River	Kazanka 1	N/A	2006	FM	O. N. Bespaliy	Yu. V. Bespalaya	Lowland (<200 m a.s.l.)	Recent	viable	91	41.8	109.316	21.6	23.7363	19.7592
Russia	Solza River => White Sea	Kazanka River	Kazanka 1	N/A	2006	FM	O. N. Bespaliy	Yu. V. Bespalaya	Lowland (<200 m a.s.l.)	Recent	viable	91	42.4	110.098	22	24.1758	19.9822
Russia	Solza River => White Sea	Kazanka River	Kazanka 1	N/A	2006	FM	O. N. Bespaliy	Yu. V. Bespalaya	Lowland (<200 m a.s.l.)	Recent	viable	96.2	45	116.619	25.6	26.6112	21.9519
Russia	Solza River => White Sea	Kazanka River	Kazanka 1	N/A	2006	FM	O. N. Bespaliy	Yu. V. Bespalaya	Lowland (<200 m a.s.l.)	Recent	viable	89	40.5	106.414	22.9	25.7303	21.5198
Russia	Solza River => White Sea	Kazanka River	Kazanka 1	N/A	2006	FM	O. N. Bespaliy	Yu. V. Bespalaya	Lowland (<200 m a.s.l.)	Recent	viable	82.8	37.7	99.0286	20.9	25.2415	21.105
Russia	Solza River => White Sea	Kazanka River	Kazanka 1	N/A	2006	FM	O. N. Bespaliy	Yu. V. Bespalaya	Lowland (<200 m a.s.l.)	Recent	viable	125.5	60.5	154.445	31.9	25.4183	20.6546
Russia	Solza River => White Sea	Kazanka River	Kazanka 1	N/A	2006	FM	O. N. Bespaliy	Yu. V. Bespalaya	Lowland (<200 m a.s.l.)	Recent	viable	89.5	43	109.956	24.5	27.3743	22.2816
Russia	Solza River => White Sea	Kazanka River	Kazanka 1	N/A	2006	FM	O. N. Bespaliy	Yu. V. Bespalaya	Lowland (<200 m a.s.l.)	Recent	viable	93	41.9	110.643	24	25.8065	21.6914
Russia	Solza River => White Sea	Kazanka River	Kazanka 1	N/A	2006	FM	O. N. Bespaliy	Yu. V. Bespalaya	Lowland (<200 m a.s.l.)	Recent	viable	113.4	53.4	137.928	30	26.455	21.7505
Russia	Solza River => White Sea	Kazanka River	Kazanka 1	N/A	2006	FM	O. N. Bespaliy	Yu. V. Bespalaya	Lowland (<200 m a.s.l.)	Recent	viable	118.4	52.2	139.343	30.5	25.7601	21.8884
Russia	Solza River => White Sea	Kazanka River	Kazanka 1	N/A	2006	FM	O. N. Bespaliy	Yu. V. Bespalaya	Lowland (<200 m a.s.l.)	Recent	viable	99.7	45.7	119.641	28	28.0843	23.4033
Russia	Solza River => White Sea	Kazanka River	Kazanka 1	N/A	2006	FM	O. N. Bespaliy	Yu. V. Bespalaya	Lowland (<200 m a.s.l.)	Recent	viable	114.5	49.2	133.033	26.5	23.1441	19.9198
Russia	Solza River => White Sea	Kazanka River	Kazanka 1	N/A	2006	FM	O. N. Bespaliy	Yu. V. Bespalaya	Lowland (<200 m a.s.l.)	Recent	viable	93	45	114.663	22.5	24.1935	19.6227
Russia	Solza River => White Sea	Kazanka River	Kazanka 1	N/A	2006	FM	O. N. Bespaliy	Yu. V. Bespalaya	Lowland (<200 m a.s.l.)	Recent	viable	96.2	44.9	116.489	25.4	26.4033	21.8046
Russia	Solza River => White Sea	Kazanka River	Kazanka 1	N/A	2006	FM	O. N. Bespaliy	Yu. V. Bespalaya	Lowland (<200 m a.s.l.)	Recent	viable	81.5	37.7	98.2482	20.5	25.1534	20.8655
Russia	Solza River => White Sea	Kazanka River	Kazanka 1	N/A	2006	FM	O. N. Bespaliy	Yu. V. Bespalaya	Lowland (<200 m a.s.l.)	Recent	viable	93	41.7	110.378	24.8	26.6667	22.4681
Russia	Solza River => White Sea	Kazanka River	Kazanka 1	N/A	2006	FM	O. N. Bespaliy	Yu. V. Bespalaya	Lowland (<200 m a.s.l.)	Recent	viable	103.9	47.5	124.517	27.4	26.3715	22.005
Russia	Solza River => White Sea	Kazanka River	Kazanka 1	N/A	2006	FM	O. N. Bespaliy	Yu. V. Bespalaya	Lowland (<200 m a.s.l.)	Recent	viable	120	54.1	142.812	35	29.1667	24.5078
Russia	Solza River => White Sea	Kazanka River	Kazanka 1	N/A	2006	FM	O. N. Bespaliy	Yu. V. Bespalaya	Lowland (<200 m a.s.l.)	Recent	viable	91.8	41.4	109.269	23	25.0545	21.049
Russia	Solza River => White Sea	Kazanka River	Kazanka 1	N/A	2006	FM	O. N. Bespaliy	Yu. V. Bespalaya	Lowland (<200 m a.s.l.)	Recent	viable	123	53	143.108	34	27.6423	23.7582
Russia	Solza River => White Sea	Kazanka River	Kazanka 1	N/A	2006	FM	O. N. Bespaliy	Yu. V. Bespalaya	Lowland (<200 m a.s.l.)	Recent	viable	118.8	57.9	147.002	37.1	31.229	25.2378
Russia	Solza River => White Sea	Kazanka River	Kazanka 1	N/A	2006	FM	O. N. Bespaliy	Yu. V. Bespalaya	Lowland (<200 m a.s.l.)	Recent	viable	113.4	53.4	137.928	32	28.2187	23.2005
Russia	Solza River => White Sea	Kazanka River	Kazanka 1	N/A	2006	FM	O. N. Bespaliy	Yu. V. Bespalaya	Lowland (<200 m a.s.l.)	Recent	viable	88.2	40.5	105.934	22.4	25.3968	21.1452
Russia	Solza River => White Sea	Kazanka River	Kazanka 1	N/A	2006	FM	O. N. Bespaliy	Yu. V. Bespalaya	Lowland (<200 m a.s.l.)	Recent	viable	105.3	48.8	127.057	29.5	28.0152	23.2179
Russia	Solza River => White Sea	Kazanka River	Kazanka 1	N/A	2006	FM	O. N. Bespaliy	Yu. V. Bespalaya	Lowland (<200 m a.s.l.)	Recent	viable	105.5	52.4	131.785	31.8	30.1422	24.1302
Russia	Solza River => White Sea	Kazanka River	Kazanka 1	N/A	2006	FM	O. N. Bespaliy	Yu. V. Bespalaya	Lowland (<200 m a.s.l.)	Recent	viable	90.9	42.5	110.167	23	25.3025	20.8774
Russia	Solza River => White Sea	Kazanka River	Kazanka 1	N/A	2006	FM	O. N. Bespaliy	Yu. V. Bespalaya	Lowland (<200 m a.s.l.)	Recent	viable	80	37.7	97.3398	21.4	26.75	21.9848
Russia	Solza River => White Sea	Kazanka River	Kazanka 1	N/A	2006	FM	O. N. Bespaliy	Yu. V. Bespalaya	Lowland (<200 m a.s.l.)	Recent	viable	96	43.4	114.408	25.8	26.875	22.5509
Russia	Solza River => White Sea	Kazanka River	Kazanka 1	N/A	2006	FM	O. N. Bespaliy	Yu. V. Bespalaya	Lowland (<200 m a.s.l.)	Recent	viable	90.5	43.5	111.21	23	25.4144	20.6816
Russia	Solza River => White Sea	Kazanka River	Kazanka 1	N/A	2006	FM	O. N. Bespaliy	Yu. V. Bespalaya	Lowland (<200 m a.s.l.)	Recent	viable	85	39.5	102.703	24.7	29.0588	24.0499
Russia	Solza River => White Sea	Kazanka River	Kazanka 1	N/A	2006	FM	O. N. Bespaliy	Yu. V. Bespalaya	Lowland (<200 m a.s.l.)	Recent	viable	97.5	45	117.404	25.5	26.1538	21.7198
Russia	Solza River => White Sea	Kazanka River	Kazanka 1	N/A	2006	FM	O. N. Bespaliy	Yu. V. Bespalaya	Lowland (<200 m a.s.l.)	Recent	viable	85.5	39.1	102.482	21.8	25.4971	21.2721
Russia	Solza River => White Sea	Kazanka River	Kazanka 1	N/A	2006	FM	O. N. Bespaliy	Yu. V. Bespalaya	Lowland (<200 m a.s.l.)	Recent	viable	89.8	41	107.549	21.4	23.8307	19.898
Russia	Solza River => White Sea	Kazanka River	Kazanka 1	N/A	2006	FM	O. N. Bespaliy	Yu. V. Bespalaya	Lowland (<200 m a.s.l.)	Recent	viable	90.3	39	105.184	23.3	25.8029	22.1516
Russia	Solza River => White Sea	Kazanka River	Kazanka 1	N/A	2006	FM	O. N. Bespaliy	Yu. V. Bespalaya	Lowland (<200 m a.s.l.)	Recent	viable	107	48.8	128.079	26	24.2991	20.3
Russia	Solza River => White Sea	Kazanka River	Kazanka 1	N/A	2006	FM	O. N. Bespaliy	Yu. V. Bespalaya	Lowland (<200 m a.s.l.)	Recent	viable	90.2	42	109.094	23.5	26.0532	21.541
Russia	Solza River => White Sea	Kazanka River	Kazanka 1	N/A	2006	FM	O. N. Bespaliy	Yu. V. Bespalaya	Lowland (<200 m a.s.l.)	Recent	viable	83.3	39.2	101.284	22.5	27.0108	22.2148
Russia	Solza River => White Sea	Kazanka River	Kazanka 1	N/A	2006	FM	O. N. Bespaliy	Yu. V. Bespalaya	Lowland (<200 m a.s.l.)	Recent	viable	121	51.9	140.46	33.5	27.686	23.8503
Russia	Solza River => White Sea	Kazanka River	Kazanka 1	N/A	2006	FM	O. N. Bespaliy	Yu. V. Bespalaya	Lowland (<200 m a.s.l.)	Recent	viable	85.8	40	103.836	21.8	25.4079	20.9946
Russia	Solza River => White Sea	Kazanka River	Kazanka 1	N/A	2006	FM	O. N. Bespaliy	Yu. V. Bespalaya	Lowland (<200 m a.s.l.)	Recent	viable	93.4	44.2	113.883	23.3	24.9465	20.4596
Russia	Solza River => White Sea	Kazanka River	Kazanka 1	N/A	2006	FM	O. N. Bespaliy	Yu. V. Bespalaya	Lowland (<200 m a.s.l.)	Recent	viable	82.8	39.5	101.365	20	24.1546	19.7306
Russia	Solza River => White Sea	Kazanka River	Kazanka 1	N/A	2006	FM	O. N. Bespaliy	Yu. V. Bespalaya	Lowland (<200 m a.s.l.)	Recent	viable	113	51	134.555	32.4	28.6726	24.0794
Russia	Solza River => White Sea	Kazanka River	Kazanka 1	N/A	2006	FM	O. N. Bespaliy	Yu. V. Bespalaya	Lowland (<200 m a.s.l.)	Recent	viable	87	40	104.56	24.4	28.046	23.3359
Russia	Solza River => White Sea	Kazanka River	Kazanka 1	N/A	2006	FM	O. N. Bespaliy	Yu. V. Bespalaya	Lowland (<200 m a.s.l.)	Recent	viable	82.9	36.7	97.7654	21	25.3317	21.48
Russia	Solza River => White Sea	Kazanka River	Kazanka 1	N/A	2006	FM	O. N. Bespaliy	Yu. V. Bespalaya	Lowland (<200 m a.s.l.)	Recent	viable	97	44.5	116.45	24.5	25.2577	21.039
Russia	Solza River => White Sea	Kazanka River	Kazanka 1	N/A	2006	FM	O. N. Bespaliy	Yu. V. Bespalaya	Lowland (<200 m a.s.l.)	Recent	viable	76	34	90.0993	22.4	29.4737	24.8615
Russia	Solza River => White Sea	Kazanka River	Kazanka 1	N/A	2006	FM	O. N. Bespaliy	Yu. V. Bespalaya	Lowland (<200 m a.s.l.)	Recent	viable	99.5	46.3	120.303	27	27.1357	22.4433
Russia	Solza River => White Sea	Kazanka River	Kazanka 1	N/A	2006	FM	O. N. Bespaliy	Yu. V. Bespalaya	Lowland (<200 m a.s.l.)	Recent	viable	95	46	117.17	26	27.3684	22.19
Russia	Solza River => White Sea	Kazanka River	Kazanka 1	N/A	2006	FM	O. N. Bespaliy	Yu. V. Bespalaya	Lowland (<200 m a.s.l.)	Recent	viable	91.4	43.5	111.762	23.8	26.0394	21.2953
Russia	Solza River => White Sea	Kazanka River	Kazanka 1	N/A	2006	FM	O. N. Bespaliy	Yu. V. Bespalaya	Lowland (<200 m a.s.l.)	Recent	viable	102	46.5	122.068	27	26.4706	22.1188
Russia	Solza River => White Sea	Kazanka River	Kazanka 1	N/A	2006	FM	O. N. Bespaliy	Yu. V. Bespalaya	Lowland (<200 m a.s.l.)	Recent	viable	92.4	43.5	112.371	23.9	25.8658	21.2688
Russia	Solza River => White Sea	Kazanka River	Kazanka 1	N/A	2006	FM	O. N. Bespaliy	Yu. V. Bespalaya	Lowland (<200 m a.s.l.)	Recent	viable	87.2	38.5	102.698	24	27.5229	23.3694
Russia	Solza River => White Sea	Kazanka River	Kazanka 1	N/A	2006	FM	O. N. Bespaliy	Yu. V. Bespalaya	Lowland (<200 m a.s.l.)	Recent	viable	98	46.7	119.908	26.2	26.7347	21.8502
Russia	Solza River => White Sea	Kazanka River	Kazanka 1	N/A	2006	FM	O. N. Bespaliy	Yu. V. Bespalaya	Lowland (<200 m a.s.l.)	Recent	viable	86	38.2	101.591	22	25.5814	21.6554
Russia	Solza River => White Sea	Kazanka River	Kazanka 1	N/A	2006	FM	O. N. Bespaliy	Yu. V. Bespalaya	Lowland (<200 m a.s.l.)	Recent	viable	81	37	97.0327	20.5	25.3086	21.1269
Russia	Solza River => White Sea	Kazanka River	Kazanka 1	N/A	2006	FM	O. N. Bespaliy	Yu. V. Bespalaya	Lowland (<200 m a.s.l.)	Recent	viable	99	46.5	120.259	25.5	25.7576	21.2042
Russia	Solza River => White Sea	Kazanka River	Kazanka 1	N/A	2006	FM	O. N. Bespaliy	Yu. V. Bespalaya	Lowland (<200 m a.s.l.)	Recent	viable	91.7	42	109.998	24.5	26.7176	22.2732
Russia	Solza River => White Sea	Kazanka River	Kazanka 1	N/A	2006	FM	O. N. Bespaliy	Yu. V. Bespalaya	Lowland (<200 m a.s.l.)	Recent	viable	107	48.3	127.421	28.5	26.6355	22.3668
Russia	Solza River => White Sea	Kazanka River	Kazanka 1	N/A	2006	FM	O. N. Bespaliy	Yu. V. Bespalaya	Lowland (<200 m a.s.l.)	Recent	viable	104.5	47	124.217	27	25.8373	21.7361
Russia	Solza River => White Sea	Kazanka River	Kazanka 1	N/A	2006	FM	O. N. Bespaliy	Yu. V. Bespalaya	Lowland (<200 m a.s.l.)	Recent	viable	90.8	42.8	110.494	25.3	27.8634	22.8971
Russia	Solza River => White Sea	Kazanka River	Kazanka 1	N/A	2006	FM	O. N. Bespaliy	Yu. V. Bespalaya	Lowland (<200 m a.s.l.)	Recent	viable	103	47	123.323	24.9	24.1748	20.191
Russia	Solza River => White Sea	Kazanka River	Kazanka 1	N/A	2006	FM	O. N. Bespaliy	Yu. V. Bespalaya	Lowland (<200 m a.s.l.)	Recent	viable	82.5	39	100.539	22.5	27.2727	22.3794
Russia	Solza River => White Sea	Kazanka River	Kazanka 1	N/A	2006	FM	O. N. Bespaliy	Yu. V. Bespalaya	Lowland (<200 m a.s.l.)	Recent	viable	124	53.5	144.365	30	24.1935	20.7806
Russia	Solza River => White Sea	Kazanka River	Kazanka 1	N/A	2006	FM	O. N. Bespaliy	Yu. V. Bespalaya	Lowland (<200 m a.s.l.)	Recent	viable	83.5	41.2	103.96	21.7	25.988	20.8734
Russia	Solza River => White Sea	Kazanka River	Kazanka 1	N/A	2006	FM	O. N. Bespaliy	Yu. V. Bespalaya	Lowland (<200 m a.s.l.)	Recent	viable	87	42	107.142	23.5	27.0115	21.9335
Russia	Solza River => White Sea	Kazanka River	Kazanka 1	N/A	2006	FM	O. N. Bespaliy	Yu. V. Bespalaya	Lowland (<200 m a.s.l.)	Recent	viable	121	53.3	142.341	35	28.9256	24.5888
Russia	Solza River => White Sea	Kazanka River	Kazanka 1	N/A	2006	FM	O. N. Bespaliy	Yu. V. Bespalaya	Lowland (<200 m a.s.l.)	Recent	viable	88.5	40.5	106.114	22.3	25.1977	21.0151
Russia	Solza River => White Sea	Kazanka River	Kazanka 1	N/A	2006	FM	O. N. Bespaliy	Yu. V. Bespalaya	Lowland (<200 m a.s.l.)	Recent	viable	105	46.2	123.45	26	24.7619	21.0612
Russia	Solza River => White Sea	Kazanka River	Kazanka 1	N/A	2006	FM	O. N. Bespaliy	Yu. V. Bespalaya	Lowland (<200 m a.s.l.)	Recent	viable	94.3	44.5	114.818	25.3	26.8293	22.0348
Russia	Solza River => White Sea	Kazanka River	Kazanka 1	N/A	2006	FM	O. N. Bespaliy	Yu. V. Bespalaya	Lowland (<200 m a.s.l.)	Recent	viable	102	45.5	120.748	26.7	26.1765	22.1121
Russia	Solza River => White Sea	Kazanka River	Kazanka 1	N/A	2006	FM	O. N. Bespaliy	Yu. V. Bespalaya	Lowland (<200 m a.s.l.)	Recent	viable	104	48	125.231	26.7	25.6731	21.3206
Russia	Solza River => White Sea	Kazanka River	Kazanka 1	N/A	2006	FM	O. N. Bespaliy	Yu. V. Bespalaya	Lowland (<200 m a.s.l.)	Recent	viable	88.9	41.5	107.659	23.3	26.2092	21.6424
Russia	Solza River => White Sea	Kazanka River	Kazanka 1	N/A	2006	FM	O. N. Bespaliy	Yu. V. Bespalaya	Lowland (<200 m a.s.l.)	Recent	viable	79	38	97.1137	20.7	26.2025	21.3152
Russia	Solza River => White Sea	Kazanka River	Kazanka 1	N/A	2006	FM	O. N. Bespaliy	Yu. V. Bespalaya	Lowland (<200 m a.s.l.)	Recent	viable	82	40.3	101.891	21.5	26.2195	21.1011
Russia	Solza River => White Sea	Kazanka River	Kazanka 1	N/A	2006	FM	O. N. Bespaliy	Yu. V. Bespalaya	Lowland (<200 m a.s.l.)	Recent	viable	110	45.7	125.669	25.5	23.1818	20.2913
Russia	Solza River => White Sea	Kazanka River	Kazanka 1	N/A	2006	FM	O. N. Bespaliy	Yu. V. Bespalaya	Lowland (<200 m a.s.l.)	Recent	viable	83	41.5	104.025	23.4	28.1928	22.4946
Russia	Solza River => White Sea	Kazanka River	Kazanka 1	N/A	2006	FM	O. N. Bespaliy	Yu. V. Bespalaya	Lowland (<200 m a.s.l.)	Recent	viable	95.5	46	117.478	24.8	25.9686	21.1104
Russia	Solza River => White Sea	Kazanka River	Kazanka 1	N/A	2006	FM	O. N. Bespaliy	Yu. V. Bespalaya	Lowland (<200 m a.s.l.)	Recent	viable	97	44.5	116.45	26.8	27.6289	23.0141
Russia	Solza River => White Sea	Kazanka River	Kazanka 1	N/A	2006	FM	O. N. Bespaliy	Yu. V. Bespalaya	Lowland (<200 m a.s.l.)	Recent	viable	109	48	128.206	32	29.3578	24.9598
Russia	Solza River => White Sea	Kazanka River	Kazanka 1	N/A	2006	FM	O. N. Bespaliy	Yu. V. Bespalaya	Lowland (<200 m a.s.l.)	Recent	viable	136.3	60.5	160.954	34.3	25.1651	21.3105
Russia	Solza River => White Sea	Kazanka River	Kazanka 1	N/A	2006	FM	O. N. Bespaliy	Yu. V. Bespalaya	Lowland (<200 m a.s.l.)	Recent	viable	91	44.5	112.791	24.7	27.1429	21.8989
Russia	Solza River => White Sea	Kazanka River	Kazanka 1	N/A	2006	FM	O. N. Bespaliy	Yu. V. Bespalaya	Lowland (<200 m a.s.l.)	Recent	viable	92	43.9	112.642	23	25	20.4186
Russia	Solza River => White Sea	Kazanka River	Kazanka 1	N/A	2006	FM	O. N. Bespaliy	Yu. V. Bespalaya	Lowland (<200 m a.s.l.)	Recent	viable	110	47.7	128.39	26	23.6364	20.2508
Russia	Solza River => White Sea	Kazanka River	Kazanka 1	N/A	2006	FM	O. N. Bespaliy	Yu. V. Bespalaya	Lowland (<200 m a.s.l.)	Recent	viable	119.8	56	145.177	34.5	28.798	23.7641
Russia	Solza River => White Sea	Kazanka River	Kazanka 1	N/A	2006	FM	O. N. Bespaliy	Yu. V. Bespalaya	Lowland (<200 m a.s.l.)	Recent	viable	96.5	45.5	117.448	24.5	25.3886	20.8604
Russia	Solza River => White Sea	Kazanka River	Kazanka 1	N/A	2006	FM	O. N. Bespaliy	Yu. V. Bespalaya	Lowland (<200 m a.s.l.)	Recent	viable	100	51.7	127.444	31	31	24.3244
Russia	Solza River => White Sea	Kazanka River	Kazanka 1	N/A	2006	FM	O. N. Bespaliy	Yu. V. Bespalaya	Lowland (<200 m a.s.l.)	Recent	viable	106	49	127.74	26.8	25.283	20.9802
Russia	Solza River => White Sea	Kazanka River	Kazanka 1	N/A	2006	FM	O. N. Bespaliy	Yu. V. Bespalaya	Lowland (<200 m a.s.l.)	Recent	viable	92	43.9	112.642	26	28.2609	23.0819
Russia	Solza River => White Sea	Kazanka River	Kazanka 1	N/A	2006	FM	O. N. Bespaliy	Yu. V. Bespalaya	Lowland (<200 m a.s.l.)	Recent	viable	90.9	42.4	110.037	21.5	23.6524	19.5388
Russia	Solza River => White Sea	Kazanka River	Kazanka 1	N/A	2006	FM	O. N. Bespaliy	Yu. V. Bespalaya	Lowland (<200 m a.s.l.)	Recent	viable	124.5	56.3	148.393	34	27.3092	22.9121
Russia	Solza River => White Sea	Kazanka River	Kazanka 1	N/A	2006	FM	O. N. Bespaliy	Yu. V. Bespalaya	Lowland (<200 m a.s.l.)	Recent	viable	87.5	42	107.449	22	25.1429	20.4748
Russia	Solza River => White Sea	Kazanka River	Kazanka 1	N/A	2006	FM	O. N. Bespaliy	Yu. V. Bespalaya	Lowland (<200 m a.s.l.)	Recent	viable	96.5	46	118.091	26	26.943	22.0169
Russia	Solza River => White Sea	Kazanka River	Kazanka 1	N/A	2006	FM	O. N. Bespaliy	Yu. V. Bespalaya	Lowland (<200 m a.s.l.)	Recent	viable	95	44	114.594	26	27.3684	22.6887
Russia	Solza River => White Sea	Kazanka River	Kazanka 1	N/A	2006	FM	O. N. Bespaliy	Yu. V. Bespalaya	Lowland (<200 m a.s.l.)	Recent	viable	88	39.8	104.896	24	27.2727	22.8799
Russia	Solza River => White Sea	Kazanka River	Kazanka 1	N/A	2006	FM	O. N. Bespaliy	Yu. V. Bespalaya	Lowland (<200 m a.s.l.)	Recent	viable	108	48	127.617	27.8	25.7407	21.784
Russia	Solza River => White Sea	Kazanka River	Kazanka 1	N/A	2006	FM	O. N. Bespaliy	Yu. V. Bespalaya	Lowland (<200 m a.s.l.)	Recent	viable	105	48	125.832	32	30.4762	25.4308
Russia	Solza River => White Sea	Kazanka River	Kazanka 1	N/A	2006	FM	O. N. Bespaliy	Yu. V. Bespalaya	Lowland (<200 m a.s.l.)	Recent	viable	114.3	53.3	138.344	29.3	25.6343	21.179
Russia	Solza River => White Sea	Kazanka River	Kazanka 1	N/A	2006	FM	O. N. Bespaliy	Yu. V. Bespalaya	Lowland (<200 m a.s.l.)	Recent	viable	94	43.5	113.34	24	25.5319	21.1752
Russia	Solza River => White Sea	Kazanka River	Kazanka 1	N/A	2006	FM	O. N. Bespaliy	Yu. V. Bespalaya	Lowland (<200 m a.s.l.)	Recent	viable	86	41	105.249	22.5	26.1628	21.378
Russia	Solza River => White Sea	Kazanka River	Kazanka 1	N/A	2006	FM	O. N. Bespaliy	Yu. V. Bespalaya	Lowland (<200 m a.s.l.)	Recent	viable	107.5	49	128.64	28.5	26.5116	22.1548
Russia	Solza River => White Sea	Kazanka River	Kazanka 1	N/A	2006	FM	O. N. Bespaliy	Yu. V. Bespalaya	Lowland (<200 m a.s.l.)	Recent	viable	90.5	45	113.111	25.3	27.9558	22.3674
Russia	Solza River => White Sea	Kazanka River	Kazanka 1	N/A	2006	FM	O. N. Bespaliy	Yu. V. Bespalaya	Lowland (<200 m a.s.l.)	Recent	viable	96	47.5	119.69	26.5	27.6042	22.1406
Russia	Solza River => White Sea	Kazanka River	Kazanka 1	N/A	2006	FM	O. N. Bespaliy	Yu. V. Bespalaya	Lowland (<200 m a.s.l.)	Recent	viable	78.5	39.8	99.0721	20	25.4777	20.1873
Russia	Solza River => White Sea	Kazanka River	Kazanka 1	N/A	2006	FM	O. N. Bespaliy	Yu. V. Bespalaya	Lowland (<200 m a.s.l.)	Recent	viable	120	47.3	133.535	26.5	22.0833	19.8449
Russia	Solza River => White Sea	Kazanka River	Kazanka 1	N/A	2006	FM	O. N. Bespaliy	Yu. V. Bespalaya	Lowland (<200 m a.s.l.)	Recent	viable	105	46	123.182	28	26.6667	22.7305
Russia	Solza River => White Sea	Kazanka River	Kazanka 1	N/A	2006	FM	O. N. Bespaliy	Yu. V. Bespalaya	Lowland (<200 m a.s.l.)	Recent	viable	110.2	51.5	133.527	32	29.0381	23.9652
Russia	Solza River => White Sea	Kazanka River	Kazanka 1	N/A	2006	FM	O. N. Bespaliy	Yu. V. Bespalaya	Lowland (<200 m a.s.l.)	Recent	viable	96.3	42	112.723	26	26.999	23.0654
Russia	Solza River => White Sea	Kazanka River	Kazanka 1	N/A	2006	FM	O. N. Bespaliy	Yu. V. Bespalaya	Lowland (<200 m a.s.l.)	Recent	viable	110	51	132.757	28	25.4545	21.0912
Russia	Solza River => White Sea	Kazanka River	Kazanka 1	N/A	2006	FM	O. N. Bespaliy	Yu. V. Bespalaya	Lowland (<200 m a.s.l.)	Recent	viable	91.5	45	113.734	23	25.1366	20.2226
Russia	Solza River => White Sea	Kazanka River	Kazanka 1	N/A	2006	FM	O. N. Bespaliy	Yu. V. Bespalaya	Lowland (<200 m a.s.l.)	Recent	viable	122.5	55.5	146.147	34	27.7551	23.2643
Russia	Solza River => White Sea	Kazanka River	Kazanka 1	N/A	2006	FM	O. N. Bespaliy	Yu. V. Bespalaya	Lowland (<200 m a.s.l.)	Recent	viable	80	37.5	97.0813	21.5	26.875	22.1464
Russia	Solza River => White Sea	Kazanka River	Kazanka 1	N/A	2006	FM	O. N. Bespaliy	Yu. V. Bespalaya	Lowland (<200 m a.s.l.)	Recent	viable	100	51.2	126.826	32	32	25.2313
Russia	Solza River => White Sea	Kazanka River	Kazanka 1	N/A	2006	FM	O. N. Bespaliy	Yu. V. Bespalaya	Lowland (<200 m a.s.l.)	Recent	viable	87.9	42.5	108.334	23	26.1661	21.2307
Russia	Solza River => White Sea	Kazanka River	Kazanka 1	N/A	2006	FM	O. N. Bespaliy	Yu. V. Bespalaya	Lowland (<200 m a.s.l.)	Recent	viable	97.4	46.9	119.796	26.5	27.2074	22.121
Russia	Solza River => White Sea	Kazanka River	Kazanka 1	N/A	2006	FM	O. N. Bespaliy	Yu. V. Bespalaya	Lowland (<200 m a.s.l.)	Recent	viable	105.8	48.5	126.966	27.5	25.9924	21.6593
Russia	Solza River => White Sea	Kazanka River	Kazanka 1	N/A	2006	FM	O. N. Bespaliy	Yu. V. Bespalaya	Lowland (<200 m a.s.l.)	Recent	viable	106	51	130.321	29.8	28.1132	22.8667
Russia	Solza River => White Sea	Kazanka River	Kazanka 1	N/A	2006	FM	O. N. Bespaliy	Yu. V. Bespalaya	Lowland (<200 m a.s.l.)	Recent	viable	106.5	50	129.341	30	28.169	23.1946
Russia	Solza River => White Sea	Kazanka River	Kazanka 1	N/A	2006	FM	O. N. Bespaliy	Yu. V. Bespalaya	Lowland (<200 m a.s.l.)	Recent	viable	117	52	138.251	35	29.9145	25.3162
Russia	Solza River => White Sea	Kazanka River	Kazanka 1	N/A	2006	FM	O. N. Bespaliy	Yu. V. Bespalaya	Lowland (<200 m a.s.l.)	Recent	viable	81.5	39.8	100.947	21.5	26.3804	21.2982
Russia	Solza River => White Sea	Kazanka River	Kazanka 1	N/A	2006	FM	O. N. Bespaliy	Yu. V. Bespalaya	Lowland (<200 m a.s.l.)	Recent	viable	118	55	142.79	30.9	26.1864	21.6402
Russia	Solza River => White Sea	Kazanka River	Kazanka 2	N/A	2006	FM	O. N. Bespaliy	Yu. V. Bespalaya	Lowland (<200 m a.s.l.)	Recent	viable	96	47	119.058	27.4	28.5417	23.0139
Russia	Solza River => White Sea	Kazanka River	Kazanka 2	N/A	2006	FM	O. N. Bespaliy	Yu. V. Bespalaya	Lowland (<200 m a.s.l.)	Recent	viable	77	37	94.6065	19	24.6753	20.0832
Russia	Solza River => White Sea	Kazanka River	Kazanka 2	N/A	2006	FM	O. N. Bespaliy	Yu. V. Bespalaya	Lowland (<200 m a.s.l.)	Recent	viable	70	34.5	87.1031	19	27.1429	21.8132
Russia	Solza River => White Sea	Kazanka River	Kazanka 2	N/A	2006	FM	O. N. Bespaliy	Yu. V. Bespalaya	Lowland (<200 m a.s.l.)	Recent	viable	128	55.8	149.795	31.5	24.6094	21.0288
Russia	Solza River => White Sea	Kazanka River	Kazanka 2	N/A	2006	FM	O. N. Bespaliy	Yu. V. Bespalaya	Lowland (<200 m a.s.l.)	Recent	viable	95.5	48.3	120.379	30	31.4136	24.9213
Russia	Solza River => White Sea	Kazanka River	Kazanka 2	N/A	2006	FM	O. N. Bespaliy	Yu. V. Bespalaya	Lowland (<200 m a.s.l.)	Recent	viable	123.7	55.4	146.729	35.5	28.6985	24.1943
Russia	Solza River => White Sea	Kazanka River	Kazanka 2	N/A	2006	FM	O. N. Bespaliy	Yu. V. Bespalaya	Lowland (<200 m a.s.l.)	Recent	viable	75	36	92.0994	17.5	23.3333	19.0012
Russia	Solza River => White Sea	Kazanka River	Kazanka 2	N/A	2006	FM	O. N. Bespaliy	Yu. V. Bespalaya	Lowland (<200 m a.s.l.)	Recent	viable	63.8	32.4	80.5857	17.2	26.9592	21.3437
Russia	Solza River => White Sea	Kazanka River	Kazanka 2	N/A	2006	FM	O. N. Bespaliy	Yu. V. Bespalaya	Lowland (<200 m a.s.l.)	Recent	viable	80	37.5	97.0813	21	26.25	21.6314
Russia	Solza River => White Sea	Kazanka River	Kazanka 2	N/A	2006	FM	O. N. Bespaliy	Yu. V. Bespalaya	Lowland (<200 m a.s.l.)	Recent	viable	83.5	39	101.146	21.7	25.988	21.454
Russia	Solza River => White Sea	Kazanka River	Kazanka 2	N/A	2006	FM	O. N. Bespaliy	Yu. V. Bespalaya	Lowland (<200 m a.s.l.)	Recent	viable	60.5	29	74.2423	15	24.7934	20.2041
Russia	Solza River => White Sea	Kazanka River	Kazanka 2	N/A	2006	FM	O. N. Bespaliy	Yu. V. Bespalaya	Lowland (<200 m a.s.l.)	Recent	viable	78.5	38	96.8058	22	28.0255	22.7259
Russia	Solza River => White Sea	Kazanka River	Kazanka 2	N/A	2006	FM	O. N. Bespaliy	Yu. V. Bespalaya	Lowland (<200 m a.s.l.)	Recent	viable	78.3	37.8	96.4277	21.5	27.4585	22.2965
Russia	Solza River => White Sea	Kazanka River	Kazanka 2	N/A	2006	FM	O. N. Bespaliy	Yu. V. Bespalaya	Lowland (<200 m a.s.l.)	Recent	viable	76.2	38.5	96.0026	19.8	25.9843	20.6245
Russia	Solza River => White Sea	Kazanka River	Kazanka 2	N/A	2006	FM	O. N. Bespaliy	Yu. V. Bespalaya	Lowland (<200 m a.s.l.)	Recent	viable	110	50.8	132.496	29.5	26.8182	22.2648
Russia	Solza River => White Sea	Kazanka River	Kazanka 2	N/A	2006	FM	O. N. Bespaliy	Yu. V. Bespalaya	Lowland (<200 m a.s.l.)	Recent	viable	113.8	52.4	136.871	32	28.1195	23.3797
Russia	Solza River => White Sea	Kazanka River	Kazanka 2	N/A	2006	FM	O. N. Bespaliy	Yu. V. Bespalaya	Lowland (<200 m a.s.l.)	Recent	viable	109.5	51.5	133.102	32.4	29.589	24.3422
Russia	Solza River => White Sea	Kazanka River	Kazanka 2	N/A	2006	FM	O. N. Bespaliy	Yu. V. Bespalaya	Lowland (<200 m a.s.l.)	Recent	viable	76	38.3	95.6271	21.5	28.2895	22.4832
Russia	Solza River => White Sea	Kazanka River	Kazanka 2	N/A	2006	FM	O. N. Bespaliy	Yu. V. Bespalaya	Lowland (<200 m a.s.l.)	Recent	viable	75.5	35	91.1134	20.5	27.1523	22.4994
Russia	Solza River => White Sea	Kazanka River	Kazanka 2	N/A	2006	FM	O. N. Bespaliy	Yu. V. Bespalaya	Lowland (<200 m a.s.l.)	Recent	viable	57.4	23	64.4013	15.7	27.3519	24.3784
Russia	Solza River => White Sea	Kazanka River	Kazanka 2	N/A	2006	FM	O. N. Bespaliy	Yu. V. Bespalaya	Lowland (<200 m a.s.l.)	Recent	viable	66	32	81.4558	17.9	27.1212	21.9751
Russia	Solza River => White Sea	Kazanka River	Kazanka 2	N/A	2006	FM	O. N. Bespaliy	Yu. V. Bespalaya	Lowland (<200 m a.s.l.)	Recent	viable	73.8	35.1	90.2104	18.6	25.2033	20.6185
Russia	Solza River => White Sea	Kazanka River	Kazanka 2	N/A	2006	FM	O. N. Bespaliy	Yu. V. Bespalaya	Lowland (<200 m a.s.l.)	Recent	viable	103.1	48.2	124.948	30.2	29.2919	24.1701
Russia	Solza River => White Sea	Kazanka River	Kazanka 2	N/A	2006	FM	O. N. Bespaliy	Yu. V. Bespalaya	Lowland (<200 m a.s.l.)	Recent	viable	81	38.5	98.9801	21.5	26.5432	21.7215
Russia	Solza River => White Sea	Kazanka River	Kazanka 2	N/A	2006	FM	O. N. Bespaliy	Yu. V. Bespalaya	Lowland (<200 m a.s.l.)	Recent	viable	62.7	30.5	77.5102	15.8	25.1994	20.3844
Russia	Solza River => White Sea	Kazanka River	Kazanka 2	N/A	2006	FM	O. N. Bespaliy	Yu. V. Bespalaya	Lowland (<200 m a.s.l.)	Recent	viable	96	43	113.879	21.7	22.6042	19.0553
Russia	Solza River => White Sea	Kazanka River	Kazanka 2	N/A	2006	FM	O. N. Bespaliy	Yu. V. Bespalaya	Lowland (<200 m a.s.l.)	Recent	viable	114.8	50.5	134.956	29.9	26.0453	22.1554
Russia	Solza River => White Sea	Kazanka River	Kazanka 2	N/A	2006	FM	O. N. Bespaliy	Yu. V. Bespalaya	Lowland (<200 m a.s.l.)	Recent	viable	112.4	51.3	134.591	29.8	26.5125	22.1411
Russia	Solza River => White Sea	Kazanka River	Kazanka 2	N/A	2006	FM	O. N. Bespaliy	Yu. V. Bespalaya	Lowland (<200 m a.s.l.)	Recent	viable	109.2	49.5	130.313	29.9	27.381	22.9447
Russia	Solza River => White Sea	Kazanka River	Kazanka 2	N/A	2006	FM	O. N. Bespaliy	Yu. V. Bespalaya	Lowland (<200 m a.s.l.)	Recent	viable	126	57	150.21	35.8	28.4127	23.8334
Russia	Solza River => White Sea	Kazanka River	Kazanka 2	N/A	2006	FM	O. N. Bespaliy	Yu. V. Bespalaya	Lowland (<200 m a.s.l.)	Recent	viable	112.2	51.8	135.125	33.5	29.8574	24.7918
Russia	Solza River => White Sea	Kazanka River	Kazanka 2	N/A	2006	FM	O. N. Bespaliy	Yu. V. Bespalaya	Lowland (<200 m a.s.l.)	Recent	viable	126.5	54.6	147.305	36	28.4585	24.4391
Russia	Solza River => White Sea	Kazanka River	Kazanka 2	N/A	2006	FM	O. N. Bespaliy	Yu. V. Bespalaya	Lowland (<200 m a.s.l.)	Recent	viable	101.8	47.5	123.252	31.9	31.336	25.8818
Russia	Solza River => White Sea	Kazanka River	Kazanka 2	N/A	2006	FM	O. N. Bespaliy	Yu. V. Bespalaya	Lowland (<200 m a.s.l.)	Recent	viable	105.5	49.5	128.087	29.2	27.6777	22.7971
Russia	Solza River => White Sea	Kazanka River	Kazanka 2	N/A	2006	FM	O. N. Bespaliy	Yu. V. Bespalaya	Lowland (<200 m a.s.l.)	Recent	viable	84.2	38.5	100.916	20.9	24.8219	20.7102
Russia	Solza River => White Sea	Kazanka River	Kazanka 2	N/A	2006	FM	O. N. Bespaliy	Yu. V. Bespalaya	Lowland (<200 m a.s.l.)	Recent	viable	106.9	48.2	127.229	31.3	29.2797	24.6012
Russia	Solza River => White Sea	Kazanka River	Kazanka 2	N/A	2006	FM	O. N. Bespaliy	Yu. V. Bespalaya	Lowland (<200 m a.s.l.)	Recent	viable	101	50.9	127.085	29.3	29.0099	23.0554
Russia	Solza River => White Sea	Kazanka River	Kazanka 2	N/A	2006	FM	O. N. Bespaliy	Yu. V. Bespalaya	Lowland (<200 m a.s.l.)	Recent	viable	101.2	50.5	126.71	31.2	30.83	24.6232
Russia	Solza River => White Sea	Kazanka River	Kazanka 2	N/A	2006	FM	O. N. Bespaliy	Yu. V. Bespalaya	Lowland (<200 m a.s.l.)	Recent	viable	126	56.5	149.549	35.5	28.1746	23.738
Russia	Solza River => White Sea	Kazanka River	Kazanka 2	N/A	2006	FM	O. N. Bespaliy	Yu. V. Bespalaya	Lowland (<200 m a.s.l.)	Recent	viable	102.5	50	126.888	29.8	29.0732	23.4852
Russia	Solza River => White Sea	Kazanka River	Kazanka 2	N/A	2006	FM	O. N. Bespaliy	Yu. V. Bespalaya	Lowland (<200 m a.s.l.)	Recent	viable	97.3	45	117.284	26.2	26.927	22.339
Russia	Solza River => White Sea	Kazanka River	Kazanka 2	N/A	2006	FM	O. N. Bespaliy	Yu. V. Bespalaya	Lowland (<200 m a.s.l.)	Recent	viable	79.5	38.2	97.6765	20.8	26.1635	21.2948
Russia	Solza River => White Sea	Kazanka River	Kazanka 2	N/A	2006	FM	O. N. Bespaliy	Yu. V. Bespalaya	Lowland (<200 m a.s.l.)	Recent	viable	110	45	124.703	29.5	26.8182	23.6562
Russia	Solza River => White Sea	Kazanka River	Kazanka 2	N/A	2006	FM	O. N. Bespaliy	Yu. V. Bespalaya	Lowland (<200 m a.s.l.)	Recent	viable	110.4	50.5	132.344	30.8	27.8986	23.2726
Russia	Solza River => White Sea	Kazanka River	Kazanka 2	N/A	2006	FM	O. N. Bespaliy	Yu. V. Bespalaya	Lowland (<200 m a.s.l.)	Recent	viable	81.7	38	98.7592	21.5	26.3158	21.7701
Russia	Solza River => White Sea	Kazanka River	Kazanka 2	N/A	2006	FM	O. N. Bespaliy	Yu. V. Bespalaya	Lowland (<200 m a.s.l.)	Recent	viable	110	49.8	131.186	27	24.5455	20.5815
Russia	Solza River => White Sea	Kazanka River	Kazanka 2	N/A	2006	FM	O. N. Bespaliy	Yu. V. Bespalaya	Lowland (<200 m a.s.l.)	Recent	viable	67.4	32	82.3152	17.5	25.9644	21.2598
Russia	Solza River => White Sea	Kazanka River	Kazanka 2	N/A	2006	FM	O. N. Bespaliy	Yu. V. Bespalaya	Lowland (<200 m a.s.l.)	Recent	viable	74.5	37	93.058	21.5	28.8591	23.1039
Russia	Solza River => White Sea	Kazanka River	Kazanka 2	N/A	2006	FM	O. N. Bespaliy	Yu. V. Bespalaya	Lowland (<200 m a.s.l.)	Recent	viable	105	49.5	127.783	31.8	30.2857	24.886
Russia	Solza River => White Sea	Kazanka River	Kazanka 2	N/A	2006	FM	O. N. Bespaliy	Yu. V. Bespalaya	Lowland (<200 m a.s.l.)	Recent	viable	80.5	39.9	100.452	21.2	26.3354	21.1046
Russia	Solza River => White Sea	Kazanka River	Kazanka 2	N/A	2006	FM	O. N. Bespaliy	Yu. V. Bespalaya	Lowland (<200 m a.s.l.)	Recent	viable	85	40.9	104.507	21.2	24.9412	20.2857
Russia	Solza River => White Sea	Kazanka River	Kazanka 2	N/A	2006	FM	O. N. Bespaliy	Yu. V. Bespalaya	Lowland (<200 m a.s.l.)	Recent	viable	89	42.8	109.394	25.5	28.6517	23.3103
Russia	Solza River => White Sea	Kazanka River	Kazanka 2	N/A	2006	FM	O. N. Bespaliy	Yu. V. Bespalaya	Lowland (<200 m a.s.l.)	Recent	viable	79.4	36.8	95.8096	20.5	25.8186	21.3966
Russia	Solza River => White Sea	Kazanka River	Kazanka 2	N/A	2006	FM	O. N. Bespaliy	Yu. V. Bespalaya	Lowland (<200 m a.s.l.)	Recent	viable	82.5	40	101.82	21.5	26.0606	21.1158
Russia	Solza River => White Sea	Kazanka River	Kazanka 2	N/A	2006	FM	O. N. Bespaliy	Yu. V. Bespalaya	Lowland (<200 m a.s.l.)	Recent	viable	68	33.2	84.2167	17.4	25.5882	20.661
Russia	Solza River => White Sea	Kazanka River	Kazanka 2	N/A	2006	FM	O. N. Bespaliy	Yu. V. Bespalaya	Lowland (<200 m a.s.l.)	Recent	viable	66.5	32	81.7637	17.8	26.7669	21.77
Russia	Solza River => White Sea	Kazanka River	Kazanka 2	N/A	2006	FM	O. N. Bespaliy	Yu. V. Bespalaya	Lowland (<200 m a.s.l.)	Recent	viable	75.8	37.5	94.4986	20.5	27.0449	21.6935
Russia	Solza River => White Sea	Kazanka River	Kazanka 2	N/A	2006	FM	O. N. Bespaliy	Yu. V. Bespalaya	Lowland (<200 m a.s.l.)	Recent	viable	70.5	34.5	87.4136	17.5	24.8227	20.0198
Russia	Solza River => White Sea	Kazanka River	Kazanka 2	N/A	2006	FM	O. N. Bespaliy	Yu. V. Bespalaya	Lowland (<200 m a.s.l.)	Recent	viable	74.5	37	93.058	20.5	27.5168	22.0293
Russia	White Sea	Gridina River	Gridina 1	N/A	2007	MC (IPEE)	A.A. Makhrov	A.A. Makhrov	Lowland (<200 m a.s.l.)	Recent	viable	118.8	53.3	141.041	31.2	26.2626	22.1212
Russia	White Sea	Gridina River	Gridina 1	N/A	2007	MC (IPEE)	A.A. Makhrov	A.A. Makhrov	Lowland (<200 m a.s.l.)	Recent	viable	115.1	52.2	137.388	31.8	27.6281	23.1462
Russia	White Sea	Gridina River	Gridina 1	N/A	2007	MC (IPEE)	A.A. Makhrov	A.A. Makhrov	Lowland (<200 m a.s.l.)	Recent	viable	105	51.9	130.844	31.2	29.7143	23.8452
Russia	White Sea	Gridina River	Gridina 1	N/A	2007	MC (IPEE)	A.A. Makhrov	A.A. Makhrov	Lowland (<200 m a.s.l.)	Recent	viable	112.1	50.3	133.095	30	26.7618	22.5403
Russia	White Sea	Gridina River	Gridina 1	N/A	2007	MC (IPEE)	A.A. Makhrov	A.A. Makhrov	Lowland (<200 m a.s.l.)	Recent	viable	113.9	51.5	135.75	33	28.9728	24.3094
Russia	White Sea	Gridina River	Gridina 1	N/A	2007	MC (IPEE)	A.A. Makhrov	A.A. Makhrov	Lowland (<200 m a.s.l.)	Recent	viable	111.4	47.9	129.475	28	25.1346	21.6258
Russia	White Sea	Gridina River	Gridina 1	N/A	2007	MC (IPEE)	A.A. Makhrov	A.A. Makhrov	Lowland (<200 m a.s.l.)	Recent	viable	109.3	49.2	129.977	29	26.5325	22.3116
Russia	White Sea	Gridina River	Gridina 1	N/A	2007	MC (IPEE)	A.A. Makhrov	A.A. Makhrov	Lowland (<200 m a.s.l.)	Recent	viable	116.5	56.3	143.546	31	26.6094	21.5958
Russia	White Sea	Gridina River	Gridina 1	N/A	2007	MC (IPEE)	A.A. Makhrov	A.A. Makhrov	Lowland (<200 m a.s.l.)	Recent	viable	111.5	50.3	132.738	29.2	26.1883	21.9982
Russia	White Sea	Gridina River	Gridina 1	N/A	2007	MC (IPEE)	A.A. Makhrov	A.A. Makhrov	Lowland (<200 m a.s.l.)	Recent	viable	96.1	45.7	117.461	25	26.0146	21.2836
Russia	White Sea	Gridina River	Gridina 1	N/A	2007	MC (IPEE)	A.A. Makhrov	A.A. Makhrov	Lowland (<200 m a.s.l.)	Recent	viable	113.1	50	133.288	31.2	27.5862	23.4079
Russia	White Sea	Gridina River	Gridina 1	N/A	2007	MC (IPEE)	A.A. Makhrov	A.A. Makhrov	Lowland (<200 m a.s.l.)	Recent	viable	118.8	53.3	141.041	31.2	26.2626	22.1212
Russia	White Sea	Gridina River	Gridina 1	N/A	2007	MC (IPEE)	A.A. Makhrov	A.A. Makhrov	Lowland (<200 m a.s.l.)	Recent	viable	115.1	52.2	137.388	31.8	27.6281	23.1462
Russia	White Sea	Gridina River	Gridina 1	N/A	2007	MC (IPEE)	A.A. Makhrov	A.A. Makhrov	Lowland (<200 m a.s.l.)	Recent	viable	105	51.9	130.844	31.2	29.7143	23.8452
Russia	White Sea	Gridina River	Gridina 1	N/A	2007	MC (IPEE)	A.A. Makhrov	A.A. Makhrov	Lowland (<200 m a.s.l.)	Recent	viable	112.1	50.3	133.095	30	26.7618	22.5403
Russia	White Sea	Gridina River	Gridina 1	N/A	2007	MC (IPEE)	A.A. Makhrov	A.A. Makhrov	Lowland (<200 m a.s.l.)	Recent	viable	113.9	51.5	135.75	33	28.9728	24.3094
Russia	White Sea	Gridina River	Gridina 1	N/A	2007	MC (IPEE)	A.A. Makhrov	A.A. Makhrov	Lowland (<200 m a.s.l.)	Recent	viable	111.4	47.9	129.475	28	25.1346	21.6258
Russia	White Sea	Gridina River	Gridina 1	N/A	2007	MC (IPEE)	A.A. Makhrov	A.A. Makhrov	Lowland (<200 m a.s.l.)	Recent	viable	109.3	49.2	129.977	29	26.5325	22.3116
Russia	White Sea	Gridina River	Gridina 1	N/A	2007	MC (IPEE)	A.A. Makhrov	A.A. Makhrov	Lowland (<200 m a.s.l.)	Recent	viable	116.5	56.3	143.546	31	26.6094	21.5958
Russia	White Sea	Gridina River	Gridina 1	N/A	2007	MC (IPEE)	A.A. Makhrov	A.A. Makhrov	Lowland (<200 m a.s.l.)	Recent	viable	111.5	50.3	132.738	29.2	26.1883	21.9982
Russia	White Sea	Gridina River	Gridina 1	N/A	2007	MC (IPEE)	A.A. Makhrov	A.A. Makhrov	Lowland (<200 m a.s.l.)	Recent	viable	96.1	45.7	117.461	25	26.0146	21.2836
Russia	White Sea	Gridina River	Gridina 1	N/A	2007	MC (IPEE)	A.A. Makhrov	A.A. Makhrov	Lowland (<200 m a.s.l.)	Recent	viable	113.1	50	133.288	31.2	27.5862	23.4079
Russia	White Sea	Gridina River	Gridina 1	N/A	2007	MC (IPEE)	A.A. Makhrov	A.A. Makhrov	Lowland (<200 m a.s.l.)	Recent	viable	112.8	53	137.046	32	28.3688	23.3498
Russia	White Sea	Gridina River	Gridina 1	N/A	2007	MC (IPEE)	A.A. Makhrov	A.A. Makhrov	Lowland (<200 m a.s.l.)	Recent	viable	114.9	52.1	137.137	30.2	26.2837	22.0218
Russia	White Sea	Gridina River	Gridina 1	N/A	2007	MC (IPEE)	A.A. Makhrov	A.A. Makhrov	Lowland (<200 m a.s.l.)	Recent	viable	118.9	53.5	141.365	31.2	26.2405	22.0705
Russia	White Sea	Gridina River	Gridina 1	N/A	2007	MC (IPEE)	A.A. Makhrov	A.A. Makhrov	Lowland (<200 m a.s.l.)	Recent	viable	111	49.7	131.648	28.4	25.5856	21.5727
Russia	White Sea	Gridina River	Gridina 1	N/A	2007	MC (IPEE)	A.A. Makhrov	A.A. Makhrov	Lowland (<200 m a.s.l.)	Recent	viable	108.3	51.7	132.628	27.4	25.3001	20.6593
Russia	White Sea	Gridina River	Gridina 1	N/A	2007	MC (IPEE)	A.A. Makhrov	A.A. Makhrov	Lowland (<200 m a.s.l.)	Recent	viable	106.8	48.6	127.696	27.4	25.6554	21.4571
Russia	White Sea	Gridina River	Gridina 1	N/A	2007	MC (IPEE)	A.A. Makhrov	A.A. Makhrov	Lowland (<200 m a.s.l.)	Recent	viable	100.7	48.1	123.357	26.6	26.4151	21.5635
Russia	White Sea	Gridina River	Gridina 1	N/A	2007	MC (IPEE)	A.A. Makhrov	A.A. Makhrov	Lowland (<200 m a.s.l.)	Recent	viable	102	49.7	126.198	27.2	26.6667	21.5534
Russia	White Sea	Gridina River	Gridina 1	N/A	2007	MC (IPEE)	A.A. Makhrov	A.A. Makhrov	Lowland (<200 m a.s.l.)	Recent	viable	120.6	57.2	147.213	34.2	28.3582	23.2316
Russia	White Sea	Gridina River	Gridina 1	N/A	2007	MC (IPEE)	A.A. Makhrov	A.A. Makhrov	Lowland (<200 m a.s.l.)	Recent	viable	108.1	47.4	126.875	33.4	30.8973	26.3251
Russia	White Sea	Gridina River	Gridina 1	N/A	2007	MC (IPEE)	A.A. Makhrov	A.A. Makhrov	Lowland (<200 m a.s.l.)	Recent	viable	106.3	49.8	128.96	34	31.9849	26.3647
Russia	White Sea	Gridina River	Gridina 1	N/A	2007	MC (IPEE)	A.A. Makhrov	A.A. Makhrov	Lowland (<200 m a.s.l.)	Recent	viable	102.7	46.8	122.881	30.8	29.9903	25.065
Russia	White Sea	Gridina River	Gridina 1	N/A	2007	MC (IPEE)	A.A. Makhrov	A.A. Makhrov	Lowland (<200 m a.s.l.)	Recent	viable	112.3	52.3	135.836	34.8	30.9884	25.6191
Russia	White Sea	Gridina River	Gridina 1	N/A	2007	MC (IPEE)	A.A. Makhrov	A.A. Makhrov	Lowland (<200 m a.s.l.)	Recent	viable	119.8	53.9	142.429	28.6	23.8731	20.0802
Russia	White Sea	Gridina River	Gridina 1	N/A	2007	MC (IPEE)	A.A. Makhrov	A.A. Makhrov	Lowland (<200 m a.s.l.)	Recent	viable	110.1	50.3	131.902	28.6	25.9764	21.6827
Russia	White Sea	Gridina River	Gridina 1	N/A	2007	MC (IPEE)	A.A. Makhrov	A.A. Makhrov	Lowland (<200 m a.s.l.)	Recent	viable	111.5	53	136.254	30.6	27.4439	22.458
Russia	White Sea	Gridina River	Gridina 1	N/A	2007	MC (IPEE)	A.A. Makhrov	A.A. Makhrov	Lowland (<200 m a.s.l.)	Recent	viable	118.8	53.2	140.909	32	26.936	22.7097
Russia	White Sea	Gridina River	Gridina 1	N/A	2007	MC (IPEE)	A.A. Makhrov	A.A. Makhrov	Lowland (<200 m a.s.l.)	Recent	viable	98.6	47.1	120.788	26	26.3692	21.5253
Russia	White Sea	Gridina River	Gridina 1	N/A	2007	MC (IPEE)	A.A. Makhrov	A.A. Makhrov	Lowland (<200 m a.s.l.)	Recent	viable	109.7	50.1	131.401	30.4	27.7119	23.1354
Russia	White Sea	Gridina River	Gridina 1	N/A	2007	MC (IPEE)	A.A. Makhrov	A.A. Makhrov	Lowland (<200 m a.s.l.)	Recent	viable	107.5	49.9	129.816	28.2	26.2326	21.723
Russia	White Sea	Gridina River	Gridina 1	N/A	2007	MC (IPEE)	A.A. Makhrov	A.A. Makhrov	Lowland (<200 m a.s.l.)	Recent	viable	122.6	52.7	142.471	33.4	27.2431	23.4434
Russia	White Sea	Gridina River	Gridina 1	N/A	2007	MC (IPEE)	A.A. Makhrov	A.A. Makhrov	Lowland (<200 m a.s.l.)	Recent	viable	100.1	44.7	118.562	28	27.972	23.6163
Russia	White Sea	Gridina River	Gridina 1	N/A	2007	MC (IPEE)	A.A. Makhrov	A.A. Makhrov	Lowland (<200 m a.s.l.)	Recent	viable	113.3	48.6	131.525	30.6	27.0079	23.2656
Russia	White Sea	Keret' River	Keret' 1	N/A	2005	MC (IPEE)	A.A. Makhrov	A.A. Makhrov	Lowland (<200 m a.s.l.)	Recent	viable	111	51	133.359	30	27.027	22.4957
Russia	White Sea	Keret' River	Keret' 1	N/A	2005	MC (IPEE)	A.A. Makhrov	A.A. Makhrov	Lowland (<200 m a.s.l.)	Recent	viable	107	52	132.211	28	26.1682	21.1782
Russia	White Sea	Keret' River	Keret' 1	N/A	2005	MC (IPEE)	A.A. Makhrov	A.A. Makhrov	Lowland (<200 m a.s.l.)	Recent	viable	112.2	50.2	133.022	27.2	24.2424	20.4478
Russia	White Sea	Keret' River	Keret' 1	N/A	2005	MC (IPEE)	A.A. Makhrov	A.A. Makhrov	Lowland (<200 m a.s.l.)	Recent	viable	84.1	38.9	101.379	21.5	25.5648	21.2076
Russia	White Sea	Keret' River	Keret' 1	N/A	2005	MC (IPEE)	A.A. Makhrov	A.A. Makhrov	Lowland (<200 m a.s.l.)	Recent	viable	103.5	47.3	124.015	26.5	25.6039	21.3683
Russia	White Sea	Keret' River	Keret' 1	N/A	2005	MC (IPEE)	A.A. Makhrov	A.A. Makhrov	Lowland (<200 m a.s.l.)	Recent	viable	89.5	49.2	117.617	21.7	24.2458	18.4498
Russia	White Sea	Keret' River	Keret' 1	N/A	2005	MC (IPEE)	A.A. Makhrov	A.A. Makhrov	Lowland (<200 m a.s.l.)	Recent	viable	65.8	33.2	82.8432	17	25.8359	20.5207
Russia	White Sea	Keret' River	Keret' 1	N/A	2005	MC (IPEE)	A.A. Makhrov	A.A. Makhrov	Lowland (<200 m a.s.l.)	Recent	viable	80.3	40	100.453	21.5	26.7746	21.4031
Russia	White Sea	Keret' River	Keret' 1	N/A	2005	MC (IPEE)	A.A. Makhrov	A.A. Makhrov	Lowland (<200 m a.s.l.)	Recent	viable	113.2	57.2	142.625	28.7	25.3534	20.1227
Russia	White Sea	Keret' River	Keret' 1	N/A	2005	MC (IPEE)	A.A. Makhrov	A.A. Makhrov	Lowland (<200 m a.s.l.)	Recent	viable	115	54	139.676	34.5	30	24.7001
Russia	White Sea	Keret' River	Keret' 1	N/A	2005	MC (IPEE)	A.A. Makhrov	A.A. Makhrov	Lowland (<200 m a.s.l.)	Recent	viable	82.6	40	101.881	18.2	22.0339	17.8639
Russia	White Sea	Keret' River	Keret' 1	N/A	2005	MC (IPEE)	A.A. Makhrov	A.A. Makhrov	Lowland (<200 m a.s.l.)	Recent	viable	100.8	48	123.289	28.8	28.5714	23.3597
Russia	White Sea	Keret' River	Keret' 1	N/A	2005	MC (IPEE)	A.A. Makhrov	A.A. Makhrov	Lowland (<200 m a.s.l.)	Recent	viable	86.8	41	105.737	21.3	24.5392	20.1443
Russia	White Sea	Keret' River	Keret' 1	N/A	2005	MC (IPEE)	A.A. Makhrov	A.A. Makhrov	Lowland (<200 m a.s.l.)	Recent	viable	94.4	48	119.311	21.7	22.9873	18.1877
Russia	White Sea	Keret' River	Keret' 1	N/A	2005	MC (IPEE)	A.A. Makhrov	A.A. Makhrov	Lowland (<200 m a.s.l.)	Recent	viable	89.9	42.2	109.172	22.9	25.4727	20.9761
Russia	White Sea	Keret' River	Keret' 1	N/A	2005	MC (IPEE)	A.A. Makhrov	A.A. Makhrov	Lowland (<200 m a.s.l.)	Recent	viable	83	41	103.397	19	22.8916	18.3759
Russia	White Sea	Keret' River	Keret' 1	N/A	2005	MC (IPEE)	A.A. Makhrov	A.A. Makhrov	Lowland (<200 m a.s.l.)	Recent	viable	84	41.3	104.397	22	26.1905	21.0733
Russia	White Sea	Keret' River	Keret' 1	N/A	2005	MC (IPEE)	A.A. Makhrov	A.A. Makhrov	Lowland (<200 m a.s.l.)	Recent	viable	52	26	65.1723	13	25	19.9471
Russia	White Sea	Keret' River	Keret' 1	N/A	2005	MC (IPEE)	A.A. Makhrov	A.A. Makhrov	Lowland (<200 m a.s.l.)	Recent	viable	58.2	26	68.9482	15.1	25.945	21.9005
Russia	White Sea	Keret' River	Keret' 1	N/A	2005	MC (IPEE)	A.A. Makhrov	A.A. Makhrov	Lowland (<200 m a.s.l.)	Recent	viable	86	38.9	102.518	20	23.2558	19.5088
Russia	White Sea	Keret' River	Keret' 1	N/A	2005	MC (IPEE)	A.A. Makhrov	A.A. Makhrov	Lowland (<200 m a.s.l.)	Recent	viable	84.7	39.6	102.651	21.5	25.3837	20.9447
Russia	White Sea	Keret' River	Keret' 1	N/A	2005	MC (IPEE)	A.A. Makhrov	A.A. Makhrov	Lowland (<200 m a.s.l.)	Recent	viable	79.2	39	98.5076	20.8	26.2626	21.1151
Russia	White Sea	Keret' River	Keret' 2	N/A	2006	MC (IPEE)	A.A. Makhrov	A.A. Makhrov	Lowland (<200 m a.s.l.)	Recent	viable	90	45	112.798	23	25.5556	20.3904
Russia	White Sea	Keret' River	Keret' 2	N/A	2006	MC (IPEE)	A.A. Makhrov	A.A. Makhrov	Lowland (<200 m a.s.l.)	Recent	viable	84	40	102.741	23	27.381	22.3863
Russia	White Sea	Keret' River	Keret' 2	N/A	2006	MC (IPEE)	A.A. Makhrov	A.A. Makhrov	Lowland (<200 m a.s.l.)	Recent	viable	105	51	129.704	28	26.6667	21.5876
Russia	White Sea	Keret' River	Keret' 2	N/A	2006	MC (IPEE)	A.A. Makhrov	A.A. Makhrov	Lowland (<200 m a.s.l.)	Recent	viable	83	40	102.128	22	26.506	21.5416
Russia	White Sea	Keret' River	Keret' 2	N/A	2006	MC (IPEE)	A.A. Makhrov	A.A. Makhrov	Lowland (<200 m a.s.l.)	Recent	viable	100	49	124.072	28	28	22.5676
Russia	White Sea	Keret' River	Keret' 2	N/A	2006	MC (IPEE)	A.A. Makhrov	A.A. Makhrov	Lowland (<200 m a.s.l.)	Recent	viable	77	38	95.8765	22	28.5714	22.9462
Russia	White Sea	Keret' River	Keret' 2	N/A	2006	MC (IPEE)	A.A. Makhrov	A.A. Makhrov	Lowland (<200 m a.s.l.)	Recent	viable	101	49	124.691	26	25.7426	20.8516
Russia	White Sea	Keret' River	Keret' 2	N/A	2006	MC (IPEE)	A.A. Makhrov	A.A. Makhrov	Lowland (<200 m a.s.l.)	Recent	viable	91	44	112.156	24	26.3736	21.3988
Russia	White Sea	Keret' River	Keret' 2	N/A	2006	MC (IPEE)	A.A. Makhrov	A.A. Makhrov	Lowland (<200 m a.s.l.)	Recent	viable	91	43	110.874	23	25.2747	20.7443
Russia	White Sea	Keret' River	Keret' 2	N/A	2006	MC (IPEE)	A.A. Makhrov	A.A. Makhrov	Lowland (<200 m a.s.l.)	Recent	viable	80	38	97.7264	20	25	20.4653
Russia	White Sea	Keret' River	Keret' 2	N/A	2006	MC (IPEE)	A.A. Makhrov	A.A. Makhrov	Lowland (<200 m a.s.l.)	Recent	viable	78	40	99.0039	21	26.9231	21.2113
Russia	White Sea	Keret' River	Keret' 2	N/A	2006	MC (IPEE)	A.A. Makhrov	A.A. Makhrov	Lowland (<200 m a.s.l.)	Recent	viable	91	45	113.423	23	25.2747	20.278
Russia	White Sea	Keret' River	Keret' 2	N/A	2006	MC (IPEE)	A.A. Makhrov	A.A. Makhrov	Lowland (<200 m a.s.l.)	Recent	viable	116	54	140.282	28	24.1379	19.9598
Russia	White Sea	Keret' River	Keret' 2	N/A	2006	MC (IPEE)	A.A. Makhrov	A.A. Makhrov	Lowland (<200 m a.s.l.)	Recent	viable	60	31	76.4419	16	26.6667	20.9309
Russia	White Sea	Keret' River	Keret' 2	N/A	2006	MC (IPEE)	A.A. Makhrov	A.A. Makhrov	Lowland (<200 m a.s.l.)	Recent	viable	51	26	64.5426	13	25.4902	20.1417
Russia	White Sea	Keret' River	Keret' 2	N/A	2006	MC (IPEE)	A.A. Makhrov	A.A. Makhrov	Lowland (<200 m a.s.l.)	Recent	viable	83	41	103.397	21	25.3012	20.3102
Russia	White Sea	Keret' River	Keret' 2	N/A	2006	MC (IPEE)	A.A. Makhrov	A.A. Makhrov	Lowland (<200 m a.s.l.)	Recent	viable	85	42	105.903	22	25.8824	20.7737
Russia	White Sea	Keret' River	Keret' 2	N/A	2006	MC (IPEE)	A.A. Makhrov	A.A. Makhrov	Lowland (<200 m a.s.l.)	Recent	viable	90	44	111.538	24	26.6667	21.5173
Russia	Paanajarvi Lake => White Sea	Mutkajoki River	Mutkajoki 1	N/A	2011	FM	I.V. Vikhrev	I.V. Vikhrev	Lowland (<200 m a.s.l.)	Recent	viable	92.6	46	115.68	26.1	28.1857	22.5622
Russia	Paanajarvi Lake => White Sea	Mutkajoki River	Mutkajoki 1	N/A	2011	FM	I.V. Vikhrev	I.V. Vikhrev	Lowland (<200 m a.s.l.)	Recent	viable	80.3	39.7	100.076	22.4	27.8954	22.3831
Russia	Paanajarvi Lake => White Sea	Mutkajoki River	Mutkajoki 1	N/A	2011	FM	I.V. Vikhrev	I.V. Vikhrev	Lowland (<200 m a.s.l.)	Recent	viable	121.3	58	148.669	33	27.2053	22.197
Russia	Paanajarvi Lake => White Sea	Mutkajoki River	Mutkajoki 1	N/A	2011	FM	I.V. Vikhrev	I.V. Vikhrev	Lowland (<200 m a.s.l.)	Recent	viable	123.8	58.2	150.452	35.9	28.9984	23.8615
Russia	Paanajarvi Lake => White Sea	Mutkajoki River	Mutkajoki 1	N/A	2011	FM	I.V. Vikhrev	I.V. Vikhrev	Lowland (<200 m a.s.l.)	Recent	viable	114.3	54.8	140.278	32.8	28.6964	23.3822
Russia	Paanajarvi Lake => White Sea	Mutkajoki River	Mutkajoki 1	N/A	2011	FM	I.V. Vikhrev	I.V. Vikhrev	Lowland (<200 m a.s.l.)	Recent	viable	123.9	58.2	150.512	34.6	27.9257	22.9881
Russia	Paanajarvi Lake => White Sea	Mutkajoki River	Mutkajoki 1	N/A	2011	FM	I.V. Vikhrev	I.V. Vikhrev	Lowland (<200 m a.s.l.)	Recent	viable	97.2	47.3	120.182	24.5	25.2058	20.3858
Russia	Paanajarvi Lake => White Sea	Mutkajoki River	Mutkajoki 1	N/A	2011	FM	I.V. Vikhrev	I.V. Vikhrev	Lowland (<200 m a.s.l.)	Recent	viable	96.3	45.4	117.197	26.8	27.8297	22.8675
Russia	Paanajarvi Lake => White Sea	Mutkajoki River	Mutkajoki 1	N/A	2011	FM	I.V. Vikhrev	I.V. Vikhrev	Lowland (<200 m a.s.l.)	Recent	viable	113	55	139.732	30.8	27.2566	22.0422
Russia	Paanajarvi Lake => White Sea	Mutkajoki River	Mutkajoki 1	N/A	2011	FM	I.V. Vikhrev	I.V. Vikhrev	Lowland (<200 m a.s.l.)	Recent	viable	136	60.8	161.174	35.2	25.8824	21.8397
Russia	Paanajarvi Lake => White Sea	Mutkajoki River	Mutkajoki 1	N/A	2011	FM	I.V. Vikhrev	I.V. Vikhrev	Lowland (<200 m a.s.l.)	Recent	viable	131.2	63	161.143	37	28.2012	22.9609
Russia	Paanajarvi Lake => White Sea	Mutkajoki River	Mutkajoki 1	N/A	2011	FM	I.V. Vikhrev	I.V. Vikhrev	Lowland (<200 m a.s.l.)	Recent	viable	136	61.1	161.572	36.9	27.1324	22.8382
Russia	Paanajarvi Lake => White Sea	Mutkajoki River	Mutkajoki 1	N/A	2011	FM	I.V. Vikhrev	I.V. Vikhrev	Lowland (<200 m a.s.l.)	Recent	viable	132	58.7	156.02	33.1	25.0758	21.2152
Russia	Paanajarvi Lake => White Sea	Mutkajoki River	Mutkajoki 1	N/A	2011	FM	I.V. Vikhrev	I.V. Vikhrev	Lowland (<200 m a.s.l.)	Recent	viable	133	60.9	159.518	34	25.5639	21.3142
Russia	Paanajarvi Lake => White Sea	Mutkajoki River	Mutkajoki 1	N/A	2011	FM	I.V. Vikhrev	I.V. Vikhrev	Lowland (<200 m a.s.l.)	Recent	viable	126	56.7	149.814	34.2	27.1429	22.8283
Russia	Paanajarvi Lake => White Sea	Mutkajoki River	Mutkajoki 1	N/A	2011	FM	I.V. Vikhrev	I.V. Vikhrev	Lowland (<200 m a.s.l.)	Recent	viable	123.5	58.5	150.656	33	26.7206	21.9042
Russia	Paanajarvi Lake => White Sea	Mutkajoki River	Mutkajoki 1	N/A	2011	FM	I.V. Vikhrev	I.V. Vikhrev	Lowland (<200 m a.s.l.)	Recent	viable	117	58.1	146.136	35.5	30.3419	24.2925
Russia	Paanajarvi Lake => White Sea	Mutkajoki River	Mutkajoki 1	N/A	2011	FM	I.V. Vikhrev	I.V. Vikhrev	Lowland (<200 m a.s.l.)	Recent	viable	124	57.8	150.055	34	27.4194	22.6584
Russia	Paanajarvi Lake => White Sea	Mutkajoki River	Mutkajoki 1	N/A	2011	FM	I.V. Vikhrev	I.V. Vikhrev	Lowland (<200 m a.s.l.)	Recent	viable	127	61	156.006	33.5	26.378	21.4735
Russia	Paanajarvi Lake => White Sea	Mutkajoki River	Mutkajoki 1	N/A	2011	FM	I.V. Vikhrev	I.V. Vikhrev	Lowland (<200 m a.s.l.)	Recent	viable	119.2	57.9	147.249	35.1	29.4463	23.8372
Russia	Paanajarvi Lake => White Sea	Mutkajoki River	Mutkajoki 1	N/A	2011	FM	I.V. Vikhrev	I.V. Vikhrev	Lowland (<200 m a.s.l.)	Recent	viable	72.1	36.8	91.2991	18.9	26.2136	20.7012
Russia	Paanajarvi Lake => White Sea	Mutkajoki River	Mutkajoki 1	N/A	2011	FM	I.V. Vikhrev	I.V. Vikhrev	Lowland (<200 m a.s.l.)	Recent	viable	127	58.9	153.297	34.1	26.8504	22.2444
Russia	Paanajarvi Lake => White Sea	Mutkajoki River	Mutkajoki 1	N/A	2011	FM	I.V. Vikhrev	I.V. Vikhrev	Lowland (<200 m a.s.l.)	Recent	viable	126.5	58.9	152.995	38.1	30.1186	24.9027
Russia	Paanajarvi Lake => White Sea	Mutkajoki River	Mutkajoki 1	N/A	2011	FM	I.V. Vikhrev	I.V. Vikhrev	Lowland (<200 m a.s.l.)	Recent	viable	122.2	56	146.624	34.5	28.2324	23.5296
Russia	Paanajarvi Lake => White Sea	Mutkajoki River	Mutkajoki 1	N/A	2011	FM	I.V. Vikhrev	I.V. Vikhrev	Lowland (<200 m a.s.l.)	Recent	viable	121.8	54.5	144.41	32.1	26.3547	22.2284
Russia	Paanajarvi Lake => White Sea	Mutkajoki River	Mutkajoki 1	N/A	2011	FM	I.V. Vikhrev	I.V. Vikhrev	Lowland (<200 m a.s.l.)	Recent	viable	129.5	58.5	154.272	34.1	26.332	22.1038
Russia	Paanajarvi Lake => White Sea	Mutkajoki River	Mutkajoki 1	N/A	2011	FM	I.V. Vikhrev	I.V. Vikhrev	Lowland (<200 m a.s.l.)	Recent	viable	120.2	56.1	145.549	33.7	28.0366	23.1537
Russia	Paanajarvi Lake => White Sea	Mutkajoki River	Mutkajoki 1	N/A	2011	FM	I.V. Vikhrev	I.V. Vikhrev	Lowland (<200 m a.s.l.)	Recent	viable	113	51.1	134.687	31	27.4336	23.0164
Russia	Paanajarvi Lake => White Sea	Mutkajoki River	Mutkajoki 1	N/A	2011	FM	I.V. Vikhrev	I.V. Vikhrev	Lowland (<200 m a.s.l.)	Recent	viable	99	45	118.304	27.5	27.7778	23.2452
Russia	Paanajarvi Lake => White Sea	Mutkajoki River	Mutkajoki 1	N/A	2011	FM	I.V. Vikhrev	I.V. Vikhrev	Lowland (<200 m a.s.l.)	Recent	viable	125.9	59.1	152.891	38.1	30.2621	24.9197
Russia	Paanajarvi Lake => White Sea	Mutkajoki River	Mutkajoki 1	N/A	2011	FM	I.V. Vikhrev	I.V. Vikhrev	Lowland (<200 m a.s.l.)	Recent	viable	103.5	49.3	126.61	27.8	26.8599	21.9572
Russia	Paanajarvi Lake => White Sea	Mutkajoki River	Mutkajoki 1	N/A	2011	FM	I.V. Vikhrev	I.V. Vikhrev	Lowland (<200 m a.s.l.)	Recent	viable	72.9	32.1	85.7415	20.8	28.5322	24.259
Russia	Paanajarvi Lake => White Sea	Mutkajoki River	Mutkajoki 1	N/A	2011	FM	I.V. Vikhrev	I.V. Vikhrev	Lowland (<200 m a.s.l.)	Recent	viable	74.2	37	92.8705	19	25.6065	20.4586
Russia	Paanajarvi Lake => White Sea	Mutkajoki River	Mutkajoki 1	N/A	2011	FM	I.V. Vikhrev	I.V. Vikhrev	Lowland (<200 m a.s.l.)	Recent	viable	99	45.2	118.566	26.8	27.0707	22.6034
Russia	Paanajarvi Lake => White Sea	Mutkajoki River	Mutkajoki 1	N/A	2011	FM	I.V. Vikhrev	I.V. Vikhrev	Lowland (<200 m a.s.l.)	Recent	viable	85.1	39.4	102.633	19.9	23.3843	19.3894
Russia	Paanajarvi Lake => White Sea	Mutkajoki River	Mutkajoki 1	N/A	2011	FM	I.V. Vikhrev	I.V. Vikhrev	Lowland (<200 m a.s.l.)	Recent	viable	80	39.5	99.6365	21	26.25	21.0766
Russia	Paanajarvi Lake => White Sea	Mutkajoki River	Mutkajoki 1	N/A	2011	FM	I.V. Vikhrev	I.V. Vikhrev	Lowland (<200 m a.s.l.)	Recent	viable	122	56.9	147.676	32.9	26.9672	22.2784
Russia	Paanajarvi Lake => White Sea	Mutkajoki River	Mutkajoki 1	N/A	2011	FM	I.V. Vikhrev	I.V. Vikhrev	Lowland (<200 m a.s.l.)	Recent	viable	113	51.2	134.818	34.9	30.885	25.8867
Russia	Paanajarvi Lake => White Sea	Mutkajoki River	Mutkajoki 1	N/A	2011	FM	I.V. Vikhrev	I.V. Vikhrev	Lowland (<200 m a.s.l.)	Recent	viable	118.2	51.1	137.751	31.1	26.3113	22.577
Russia	Paanajarvi Lake => White Sea	Mutkajoki River	Mutkajoki 1	N/A	2011	FM	I.V. Vikhrev	I.V. Vikhrev	Lowland (<200 m a.s.l.)	Recent	viable	92	43.1	111.611	26.2	28.4783	23.4744
Russia	Paanajarvi Lake => White Sea	Mutkajoki River	Mutkajoki 1	N/A	2011	FM	I.V. Vikhrev	I.V. Vikhrev	Lowland (<200 m a.s.l.)	Recent	viable	81.2	40.9	102.144	22.6	27.8325	22.1255
Russia	Paanajarvi Lake => White Sea	Mutkajoki River	Mutkajoki 1	N/A	2011	FM	I.V. Vikhrev	I.V. Vikhrev	Lowland (<200 m a.s.l.)	Recent	viable	120.2	57.2	146.969	39.2	32.6123	26.6723
Russia	Paanajarvi Lake => White Sea	Mutkajoki River	Mutkajoki 1	N/A	2011	FM	I.V. Vikhrev	I.V. Vikhrev	Lowland (<200 m a.s.l.)	Recent	viable	122.5	57.2	148.368	33.1	27.0204	22.3094
Russia	Paanajarvi Lake => White Sea	Mutkajoki River	Mutkajoki 1	N/A	2011	FM	I.V. Vikhrev	I.V. Vikhrev	Lowland (<200 m a.s.l.)	Recent	viable	119.6	57.8	147.368	32.7	27.3411	22.1893
Russia	Paanajarvi Lake => White Sea	Mutkajoki River	Mutkajoki 1	N/A	2011	FM	I.V. Vikhrev	I.V. Vikhrev	Lowland (<200 m a.s.l.)	Recent	viable	126.2	60	154.234	32.5	25.7528	21.0719
Russia	Paanajarvi Lake => White Sea	Mutkajoki River	Mutkajoki 1	N/A	2011	FM	I.V. Vikhrev	I.V. Vikhrev	Lowland (<200 m a.s.l.)	Recent	viable	101.8	47	122.602	26	25.5403	21.2068
Russia	Paanajarvi Lake => White Sea	Mutkajoki River	Mutkajoki 1	N/A	2011	FM	I.V. Vikhrev	I.V. Vikhrev	Lowland (<200 m a.s.l.)	Recent	viable	122.8	58.9	150.741	32.9	26.7915	21.8255
Russia	Paanajarvi Lake => White Sea	Mutkajoki River	Mutkajoki 1	N/A	2011	FM	I.V. Vikhrev	I.V. Vikhrev	Lowland (<200 m a.s.l.)	Recent	viable	125	59.1	152.343	32.3	25.84	21.2021
Russia	Paanajarvi Lake => White Sea	Mutkajoki River	Mutkajoki 1	N/A	2011	FM	I.V. Vikhrev	I.V. Vikhrev	Lowland (<200 m a.s.l.)	Recent	viable	123.3	55.2	146.226	33.9	27.4939	23.1832
Russia	Paanajarvi Lake => White Sea	Mutkajoki River	Mutkajoki 1	N/A	2011	FM	I.V. Vikhrev	I.V. Vikhrev	Lowland (<200 m a.s.l.)	Recent	viable	117.9	50.8	137.171	35.5	30.1103	25.88
Russia	Paanajarvi Lake => White Sea	Mutkajoki River	Mutkajoki 1	N/A	2011	FM	I.V. Vikhrev	I.V. Vikhrev	Lowland (<200 m a.s.l.)	Recent	viable	93.5	45.5	115.608	26.6	28.4492	23.0089
Russia	Paanajarvi Lake => White Sea	Mutkajoki River	Mutkajoki 1	N/A	2011	FM	I.V. Vikhrev	I.V. Vikhrev	Lowland (<200 m a.s.l.)	Recent	viable	120.5	57.5	147.537	37.2	30.8714	25.2139
Russia	Paanajarvi Lake => White Sea	Mutkajoki River	Mutkajoki 1	N/A	2011	FM	I.V. Vikhrev	I.V. Vikhrev	Lowland (<200 m a.s.l.)	Recent	viable	128	58.1	152.851	34	26.5625	22.2439
Russia	Paanajarvi Lake => White Sea	Mutkajoki River	Mutkajoki 1	N/A	2011	FM	I.V. Vikhrev	I.V. Vikhrev	Lowland (<200 m a.s.l.)	Recent	viable	120.1	57	146.651	35.2	29.3089	24.0026
Russia	Paanajarvi Lake => White Sea	Mutkajoki River	Mutkajoki 1	N/A	2011	FM	I.V. Vikhrev	I.V. Vikhrev	Lowland (<200 m a.s.l.)	Recent	viable	99.6	47.3	121.656	26.6	26.7068	21.8648
Russia	Paanajarvi Lake => White Sea	Mutkajoki River	Mutkajoki 1	N/A	2011	FM	I.V. Vikhrev	I.V. Vikhrev	Lowland (<200 m a.s.l.)	Recent	viable	125.6	57.2	150.234	33.1	26.3535	22.0323
Russia	Paanajarvi Lake => White Sea	Mutkajoki River	Mutkajoki 1	N/A	2011	FM	I.V. Vikhrev	I.V. Vikhrev	Lowland (<200 m a.s.l.)	Recent	viable	125.9	61.3	155.711	37	29.3884	23.762
Russia	Paanajarvi Lake => White Sea	Mutkajoki River	Mutkajoki 1	N/A	2011	FM	I.V. Vikhrev	I.V. Vikhrev	Lowland (<200 m a.s.l.)	Recent	viable	89	41.2	107.329	22.1	24.8315	20.5908
Russia	Paanajarvi Lake => White Sea	Mutkajoki River	Mutkajoki 1	N/A	2011	FM	I.V. Vikhrev	I.V. Vikhrev	Lowland (<200 m a.s.l.)	Recent	viable	117	59	147.263	36.2	30.9402	24.5819
Russia	Paanajarvi Lake => White Sea	Mutkajoki River	Mutkajoki 1	N/A	2011	FM	I.V. Vikhrev	I.V. Vikhrev	Lowland (<200 m a.s.l.)	Recent	viable	122.5	57	148.109	34.8	28.4082	23.4963
Russia	Paanajarvi Lake => White Sea	Mutkajoki River	Mutkajoki 1	N/A	2011	FM	I.V. Vikhrev	I.V. Vikhrev	Lowland (<200 m a.s.l.)	Recent	viable	76.4	37.3	94.6185	21.8	28.534	23.0399
Russia	Paanajarvi Lake => White Sea	Mutkajoki River	Mutkajoki 1	N/A	2011	FM	I.V. Vikhrev	I.V. Vikhrev	Lowland (<200 m a.s.l.)	Recent	viable	132.8	62	160.831	36.2	27.259	22.5081
Russia	Paanajarvi Lake => White Sea	Mutkajoki River	Mutkajoki 1	N/A	2011	FM	I.V. Vikhrev	I.V. Vikhrev	Lowland (<200 m a.s.l.)	Recent	viable	118.2	57	145.486	32.9	27.8342	22.6139
Russia	Paanajarvi Lake => White Sea	Mutkajoki River	Mutkajoki 1	N/A	2011	FM	I.V. Vikhrev	I.V. Vikhrev	Lowland (<200 m a.s.l.)	Recent	viable	122.1	56.9	147.737	36.2	29.6478	24.503
Russia	Paanajarvi Lake => White Sea	Mutkajoki River	Mutkajoki 1	N/A	2011	FM	I.V. Vikhrev	I.V. Vikhrev	Lowland (<200 m a.s.l.)	Recent	viable	127.8	59.5	154.561	35.9	28.0908	23.2271
Russia	Paanajarvi Lake => White Sea	Mutkajoki River	Mutkajoki 1	N/A	2011	FM	I.V. Vikhrev	I.V. Vikhrev	Lowland (<200 m a.s.l.)	Recent	viable	117	54	140.885	33	28.2051	23.4234
Russia	Paanajarvi Lake => White Sea	Mutkajoki River	Mutkajoki 1	N/A	2011	FM	I.V. Vikhrev	I.V. Vikhrev	Lowland (<200 m a.s.l.)	Recent	viable	89.2	44.5	111.67	23.2	26.009	20.7755
Russia	Paanajarvi Lake => White Sea	Mutkajoki River	Mutkajoki 1	N/A	2011	FM	I.V. Vikhrev	I.V. Vikhrev	Lowland (<200 m a.s.l.)	Recent	viable	120.1	57.2	146.908	33	27.4771	22.4631
Russia	Paanajarvi Lake => White Sea	Mutkajoki River	Mutkajoki 1	N/A	2011	FM	I.V. Vikhrev	I.V. Vikhrev	Lowland (<200 m a.s.l.)	Recent	viable	95.4	47.6	119.441	25.2	26.4151	21.0983
Russia	Paanajarvi Lake => White Sea	Mutkajoki River	Mutkajoki 1	N/A	2011	FM	I.V. Vikhrev	I.V. Vikhrev	Lowland (<200 m a.s.l.)	Recent	viable	116	50.8	136.062	32.9	28.3621	24.1802
Russia	Paanajarvi Lake => White Sea	Mutkajoki River	Mutkajoki 1	N/A	2011	FM	I.V. Vikhrev	I.V. Vikhrev	Lowland (<200 m a.s.l.)	Recent	viable	85	41.5	105.271	22.8	26.8235	21.6584
Russia	Paanajarvi Lake => White Sea	Mutkajoki River	Mutkajoki 1	N/A	2011	FM	I.V. Vikhrev	I.V. Vikhrev	Lowland (<200 m a.s.l.)	Recent	viable	124.2	59.4	152.24	34.8	28.0193	22.8586
Russia	Paanajarvi Lake => White Sea	Mutkajoki River	Mutkajoki 1	N/A	2011	FM	I.V. Vikhrev	I.V. Vikhrev	Lowland (<200 m a.s.l.)	Recent	viable	90.9	45.2	113.612	23.2	25.5226	20.4203
Russia	Paanajarvi Lake => White Sea	Mutkajoki River	Mutkajoki 1	N/A	2011	FM	I.V. Vikhrev	I.V. Vikhrev	Lowland (<200 m a.s.l.)	Recent	viable	120.5	54.6	143.769	31.8	26.39	22.1188
Russia	Paanajarvi Lake => White Sea	Mutkajoki River	Mutkajoki 1	N/A	2011	FM	I.V. Vikhrev	I.V. Vikhrev	Lowland (<200 m a.s.l.)	Recent	viable	112.6	53.1	137.054	32.8	29.1297	23.9322
Russia	Paanajarvi Lake => White Sea	Mutkajoki River	Mutkajoki 1	N/A	2011	FM	I.V. Vikhrev	I.V. Vikhrev	Lowland (<200 m a.s.l.)	Recent	viable	87.9	42.5	108.334	23.5	26.7349	21.6922
Russia	Paanajarvi Lake => White Sea	Mutkajoki River	Mutkajoki 1	N/A	2011	FM	I.V. Vikhrev	I.V. Vikhrev	Lowland (<200 m a.s.l.)	Recent	viable	111.1	51.9	134.591	29	26.1026	21.5468
Russia	Paanajarvi Lake => White Sea	Mutkajoki River	Mutkajoki 1	N/A	2011	FM	I.V. Vikhrev	I.V. Vikhrev	Lowland (<200 m a.s.l.)	Recent	viable	83.5	42.2	105.214	22.6	27.0659	21.48
Russia	Paanajarvi Lake => White Sea	Mutkajoki River	Mutkajoki 1	N/A	2011	FM	I.V. Vikhrev	I.V. Vikhrev	Lowland (<200 m a.s.l.)	Recent	viable	112.2	53.5	137.325	29	25.8467	21.1179
Russia	Paanajarvi Lake => White Sea	Mutkajoki River	Mutkajoki 1	N/A	2011	FM	I.V. Vikhrev	I.V. Vikhrev	Lowland (<200 m a.s.l.)	Recent	viable	129.6	65	162.68	36	27.7778	22.1293
Russia	Paanajarvi Lake => White Sea	Mutkajoki River	Mutkajoki 1	N/A	2011	FM	I.V. Vikhrev	I.V. Vikhrev	Lowland (<200 m a.s.l.)	Recent	viable	129.8	61.2	157.975	36.2	27.8891	22.915
Russia	Paanajarvi Lake => White Sea	Mutkajoki River	Mutkajoki 1	N/A	2011	FM	I.V. Vikhrev	I.V. Vikhrev	Lowland (<200 m a.s.l.)	Recent	viable	118.2	50.9	137.481	28.8	24.3655	20.9484
Russia	Paanajarvi Lake => White Sea	Mutkajoki River	Mutkajoki 1	N/A	2011	FM	I.V. Vikhrev	I.V. Vikhrev	Lowland (<200 m a.s.l.)	Recent	viable	115.9	48.9	133.435	28.1	24.245	21.0589
Russia	Paanajarvi Lake => White Sea	Mutkajoki River	Mutkajoki 1	N/A	2011	FM	I.V. Vikhrev	I.V. Vikhrev	Lowland (<200 m a.s.l.)	Recent	viable	100	46.7	121.125	28	28	23.1166
Russia	Paanajarvi Lake => White Sea	Mutkajoki River	Mutkajoki 1	N/A	2011	FM	I.V. Vikhrev	I.V. Vikhrev	Lowland (<200 m a.s.l.)	Recent	viable	115.6	50.2	135.022	33.1	28.6332	24.5145
Russia	Paanajarvi Lake => White Sea	Mutkajoki River	Mutkajoki 1	N/A	2011	FM	I.V. Vikhrev	I.V. Vikhrev	Lowland (<200 m a.s.l.)	Recent	viable	135.5	64.2	165.315	36.1	26.6421	21.8371
Russia	Paanajarvi Lake => White Sea	Mutkajoki River	Mutkajoki 1	N/A	2011	FM	I.V. Vikhrev	I.V. Vikhrev	Lowland (<200 m a.s.l.)	Recent	viable	125.5	57.5	150.567	32.6	25.9761	21.6514
Russia	Paanajarvi Lake => White Sea	Mutkajoki River	Mutkajoki 1	N/A	2011	FM	I.V. Vikhrev	I.V. Vikhrev	Lowland (<200 m a.s.l.)	Recent	viable	122.8	59.2	151.125	34.5	28.0945	22.8289
Russia	Paanajarvi Lake => White Sea	Mutkajoki River	Mutkajoki 1	N/A	2011	FM	I.V. Vikhrev	I.V. Vikhrev	Lowland (<200 m a.s.l.)	Recent	viable	122.9	58.7	150.546	35.3	28.7225	23.4479
Russia	Paanajarvi Lake => White Sea	Mutkajoki River	Mutkajoki 1	N/A	2011	FM	I.V. Vikhrev	I.V. Vikhrev	Lowland (<200 m a.s.l.)	Recent	viable	130.8	62.2	159.873	34.6	26.4526	21.6422
Russia	Paanajarvi Lake => White Sea	Mutkajoki River	Mutkajoki 1	N/A	2011	FM	I.V. Vikhrev	I.V. Vikhrev	Lowland (<200 m a.s.l.)	Recent	viable	118.1	54	141.546	31.8	26.9263	22.4662
Russia	Paanajarvi Lake => White Sea	Mutkajoki River	Mutkajoki 1	N/A	2011	FM	I.V. Vikhrev	I.V. Vikhrev	Lowland (<200 m a.s.l.)	Recent	viable	81	38.5	98.9801	22	27.1605	22.2267
Russia	Paanajarvi Lake => White Sea	Mutkajoki River	Mutkajoki 1	N/A	2011	FM	I.V. Vikhrev	I.V. Vikhrev	Lowland (<200 m a.s.l.)	Recent	viable	129	57.8	153.05	34.9	27.0543	22.803
Russia	Paanajarvi Lake => White Sea	Mutkajoki River	Mutkajoki 1	N/A	2011	FM	I.V. Vikhrev	I.V. Vikhrev	Lowland (<200 m a.s.l.)	Recent	viable	126.4	59.2	153.324	33.5	26.5032	21.8492
Russia	Paanajarvi Lake => White Sea	Mutkajoki River	Mutkajoki 1	N/A	2011	FM	I.V. Vikhrev	I.V. Vikhrev	Lowland (<200 m a.s.l.)	Recent	viable	111.2	53	136.071	30.5	27.4281	22.4148
Russia	Paanajarvi Lake => White Sea	Mutkajoki River	Mutkajoki 1	N/A	2011	FM	I.V. Vikhrev	I.V. Vikhrev	Lowland (<200 m a.s.l.)	Recent	viable	111.1	53.6	136.777	28.4	25.5626	20.7637
Russia	Paanajarvi Lake => White Sea	Mutkajoki River	Mutkajoki 1	N/A	2011	FM	I.V. Vikhrev	I.V. Vikhrev	Lowland (<200 m a.s.l.)	Recent	viable	99	46.3	120	25.2	25.4545	20.9999
Russia	Paanajarvi Lake => White Sea	Mutkajoki River	Mutkajoki 1	N/A	2011	FM	I.V. Vikhrev	I.V. Vikhrev	Lowland (<200 m a.s.l.)	Recent	viable	128.9	57.9	153.123	35.7	27.6959	23.3146
Russia	Paanajarvi Lake => White Sea	Mutkajoki River	Mutkajoki 1	N/A	2011	FM	I.V. Vikhrev	I.V. Vikhrev	Lowland (<200 m a.s.l.)	Recent	viable	131.5	60.1	157.571	35.2	26.7681	22.3392
Russia	Paanajarvi Lake => White Sea	Mutkajoki River	Mutkajoki 1	N/A	2011	FM	I.V. Vikhrev	I.V. Vikhrev	Lowland (<200 m a.s.l.)	Recent	viable	115.9	49.5	134.252	28.8	24.849	21.4523
Russia	Paanajarvi Lake => White Sea	Mutkajoki River	Mutkajoki 1	N/A	2011	FM	I.V. Vikhrev	I.V. Vikhrev	Lowland (<200 m a.s.l.)	Recent	viable	118.7	57	145.793	31.8	26.7902	21.8117
Russia	Paanajarvi Lake => White Sea	Mutkajoki River	Mutkajoki 1	N/A	2011	FM	I.V. Vikhrev	I.V. Vikhrev	Lowland (<200 m a.s.l.)	Recent	viable	133	63.9	163.4	35.6	26.7669	21.7871
Russia	Paanajarvi Lake => White Sea	Mutkajoki River	Mutkajoki 1	N/A	2011	FM	I.V. Vikhrev	I.V. Vikhrev	Lowland (<200 m a.s.l.)	Recent	viable	125.1	58.7	151.888	35	27.9776	23.0433
Russia	Paanajarvi Lake => White Sea	Mutkajoki River	Mutkajoki 1	N/A	2011	FM	I.V. Vikhrev	I.V. Vikhrev	Lowland (<200 m a.s.l.)	Recent	viable	125	59.4	152.73	37.4	29.92	24.4877
Russia	Paanajarvi Lake => White Sea	Mutkajoki River	Mutkajoki 1	N/A	2011	FM	I.V. Vikhrev	I.V. Vikhrev	Lowland (<200 m a.s.l.)	Recent	viable	88.1	43.6	109.852	23.1	26.2202	21.0284
Russia	Paanajarvi Lake => White Sea	Mutkajoki River	Mutkajoki 1	N/A	2011	FM	I.V. Vikhrev	I.V. Vikhrev	Lowland (<200 m a.s.l.)	Recent	viable	79.1	39.2	98.6975	21.7	27.4336	21.9864
Russia	Paanajarvi Lake => White Sea	Mutkajoki River	Mutkajoki 1	N/A	2011	FM	I.V. Vikhrev	I.V. Vikhrev	Lowland (<200 m a.s.l.)	Recent	viable	69.7	34.9	87.4186	18.9	27.1162	21.6201
Russia	Paanajarvi Lake => White Sea	Mutkajoki River	Mutkajoki 1	N/A	2011	FM	I.V. Vikhrev	I.V. Vikhrev	Lowland (<200 m a.s.l.)	Recent	viable	65.9	33	82.656	17.1	25.9484	20.6881
Russia	Paanajarvi Lake => White Sea	Mutkajoki River	Mutkajoki 1	N/A	2011	FM	I.V. Vikhrev	I.V. Vikhrev	Lowland (<200 m a.s.l.)	Recent	viable	84	41.4	104.524	22.1	26.3095	21.1435
Russia	Paanajarvi Lake => White Sea	Mutkajoki River	Mutkajoki 1	N/A	2011	FM	I.V. Vikhrev	I.V. Vikhrev	Lowland (<200 m a.s.l.)	Recent	viable	68.9	34.2	86.0394	17.8	25.8345	20.6882
Russia	Paanajarvi Lake => White Sea	Mutkajoki River	Mutkajoki 1	N/A	2011	FM	I.V. Vikhrev	I.V. Vikhrev	Lowland (<200 m a.s.l.)	Recent	viable	57.1	29.2	72.3743	16.1	28.1961	22.2455
Russia	Neva River => Baltic Sea	Khorinka River	Khorinka 1	N/A	2011	MC (IPEE)	A.A. Makhrov, I.Yu. Popov	A.A. Makhrov, I.V. Vikhrev	Lowland (<200 m a.s.l.)	Recent	declining	62.435	31.68	78.8282	17.02	27.2604	21.5913
Russia	Neva River => Baltic Sea	Khorinka River	Khorinka 1	N/A	2011	MC (IPEE)	A.A. Makhrov, I.Yu. Popov	A.A. Makhrov, I.V. Vikhrev	Lowland (<200 m a.s.l.)	Recent	declining	59.3	29.62	74.2839	20.52	34.6037	27.6237
Russia	Neva River => Baltic Sea	Khorinka River	Khorinka 1	N/A	2011	MC (IPEE)	A.A. Makhrov, I.Yu. Popov	A.A. Makhrov, I.V. Vikhrev	Lowland (<200 m a.s.l.)	Recent	declining	64.19	33.57	82.2781	18.72	29.1634	22.7521
Russia	Neva River => Baltic Sea	Khorinka River	Khorinka 1	N/A	2011	MC (IPEE)	A.A. Makhrov, I.Yu. Popov	A.A. Makhrov, I.V. Vikhrev	Lowland (<200 m a.s.l.)	Recent	declining	65.53	33.07	82.5111	20.44	31.1918	24.7724
Russia	Neva River => Baltic Sea	Khorinka River	Khorinka 1	N/A	2011	MC (IPEE)	A.A. Makhrov, I.Yu. Popov	A.A. Makhrov, I.V. Vikhrev	Lowland (<200 m a.s.l.)	Recent	declining	85.93	41.41	105.73	26.5	30.8391	25.0637
Russia	Neva River => Baltic Sea	Khorinka River	Khorinka 1	N/A	2011	MC (IPEE)	A.A. Makhrov, I.Yu. Popov	A.A. Makhrov, I.V. Vikhrev	Lowland (<200 m a.s.l.)	Recent	declining	85.71	42.85	107.415	28.94	33.765	26.9422
Russia	Neva River => Baltic Sea	Khorinka River	Khorinka 1	N/A	2011	MC (IPEE)	A.A. Makhrov, I.Yu. Popov	A.A. Makhrov, I.V. Vikhrev	Lowland (<200 m a.s.l.)	Recent	declining	80.33	40.18	100.698	25.62	31.8934	25.4425
Russia	Neva River => Baltic Sea	Khorinka River	Khorinka 1	N/A	2011	MC (IPEE)	A.A. Makhrov, I.Yu. Popov	A.A. Makhrov, I.V. Vikhrev	Lowland (<200 m a.s.l.)	Recent	declining	79.21	39.33	98.9298	26.22	33.1019	26.5037
Russia	Neva River => Baltic Sea	Khorinka River	Khorinka 1	N/A	2011	MC (IPEE)	A.A. Makhrov, I.Yu. Popov	A.A. Makhrov, I.V. Vikhrev	Lowland (<200 m a.s.l.)	Recent	declining	103.73	49.98	127.622	31.14	30.0202	24.4002
Russia	Neva River => Baltic Sea	Khorinka River	Khorinka 1	N/A	2011	MC (IPEE)	A.A. Makhrov, I.Yu. Popov	A.A. Makhrov, I.V. Vikhrev	Lowland (<200 m a.s.l.)	Recent	declining	106.09	47.74	126.14	33.9	31.954	26.8749
Russia	Neva River => Baltic Sea	Khorinka River	Khorinka 1	N/A	2011	MC (IPEE)	A.A. Makhrov, I.Yu. Popov	A.A. Makhrov, I.V. Vikhrev	Lowland (<200 m a.s.l.)	Recent	declining	95.69	47.88	119.973	28.56	29.8464	23.8053
Russia	Neva River => Baltic Sea	Khorinka River	Khorinka 1	N/A	2011	MC (IPEE)	A.A. Makhrov, I.Yu. Popov	A.A. Makhrov, I.V. Vikhrev	Lowland (<200 m a.s.l.)	Recent	declining	93	44.195	113.633	29.28	31.4839	25.7673
Russia	Neva River => Baltic Sea	Khorinka River	Khorinka 1	N/A	2011	MC (IPEE)	A.A. Makhrov, I.Yu. Popov	A.A. Makhrov, I.V. Vikhrev	Lowland (<200 m a.s.l.)	Recent	declining	91.75	44.09	112.732	29.34	31.9782	26.0263
Russia	Neva River => Baltic Sea	Khorinka River	Khorinka 1	N/A	2011	MC (IPEE)	A.A. Makhrov, I.Yu. Popov	A.A. Makhrov, I.V. Vikhrev	Lowland (<200 m a.s.l.)	Recent	declining	67.1	34.33	85.0693	19.7	29.3592	23.1576
Russia	Neva River => Baltic Sea	Khorinka River	Khorinka 1	N/A	2011	MC (IPEE)	A.A. Makhrov, I.Yu. Popov	A.A. Makhrov, I.V. Vikhrev	Lowland (<200 m a.s.l.)	Recent	declining	61.79	31.25	77.8859	17.48	28.2894	22.4431
Russia	Neva River => Baltic Sea	Khorinka River	Khorinka 1	N/A	2011	MC (IPEE)	A.A. Makhrov, I.Yu. Popov	A.A. Makhrov, I.V. Vikhrev	Lowland (<200 m a.s.l.)	Recent	declining	80.43	39.55	99.9671	24.64	30.6353	24.6481
Russia	Neva River => Baltic Sea	Khorinka River	Khorinka 1	N/A	2011	MC (IPEE)	A.A. Makhrov, I.Yu. Popov	A.A. Makhrov, I.V. Vikhrev	Lowland (<200 m a.s.l.)	Recent	declining	67.23	33.51	84.1286	17.4	25.8813	20.6826
Russia	Neva River => Baltic Sea	Khorinka River	Khorinka 1	N/A	2011	MC (IPEE)	A.A. Makhrov, I.Yu. Popov	A.A. Makhrov, I.V. Vikhrev	Lowland (<200 m a.s.l.)	Recent	declining	71.53	36.94	91.1103	20.68	28.9109	22.6978
Russia	Neva River => Baltic Sea	Khorinka River	Khorinka 1	N/A	2011	MC (IPEE)	A.A. Makhrov, I.Yu. Popov	A.A. Makhrov, I.V. Vikhrev	Lowland (<200 m a.s.l.)	Recent	declining	71.3	35.28	88.8964	22.02	30.8836	24.7704
Russia	Neva River => Baltic Sea	Khorinka River	Khorinka 1	N/A	2011	MC (IPEE)	A.A. Makhrov, I.Yu. Popov	A.A. Makhrov, I.V. Vikhrev	Lowland (<200 m a.s.l.)	Recent	declining	78.85	39.27	98.6294	21.56	27.3431	21.8596
Russia	Neva River => Baltic Sea	Khorinka River	Khorinka 1	N/A	2011	MC (IPEE)	A.A. Makhrov, I.Yu. Popov	A.A. Makhrov, I.V. Vikhrev	Lowland (<200 m a.s.l.)	Recent	declining	67.94	34.13	85.3505	19.06	28.0542	22.3315
Russia	Neva River => Baltic Sea	Khorinka River	Khorinka 1	N/A	2011	MC (IPEE)	A.A. Makhrov, I.Yu. Popov	A.A. Makhrov, I.V. Vikhrev	Lowland (<200 m a.s.l.)	Recent	declining	68.41	34.59	86.2204	18.6	27.189	21.5726
Russia	Neva River => Baltic Sea	Khorinka River	Khorinka 1	N/A	2012	MC (IPEE)	A.A. Makhrov, I.Yu. Popov	A.A. Makhrov, I.V. Vikhrev	Lowland (<200 m a.s.l.)	Recent	declining	85.32	43.21	107.62	23.68	27.7543	22.0034
Russia	Neva River => Baltic Sea	Khorinka River	Khorinka 1	N/A	2012	MC (IPEE)	A.A. Makhrov, I.Yu. Popov	A.A. Makhrov, I.V. Vikhrev	Lowland (<200 m a.s.l.)	Recent	declining	59.17	30.91	75.8011	17.92	30.2856	23.6408
Russia	Neva River => Baltic Sea	Khorinka River	Khorinka 1	N/A	2012	MC (IPEE)	A.A. Makhrov, I.Yu. Popov	A.A. Makhrov, I.V. Vikhrev	Lowland (<200 m a.s.l.)	Recent	declining	95.58	49.85	122.346	28.19	29.4936	23.0411
Russia	Neva River => Baltic Sea	Khorinka River	Khorinka 1	N/A	2012	MC (IPEE)	A.A. Makhrov, I.Yu. Popov	A.A. Makhrov, I.V. Vikhrev	Lowland (<200 m a.s.l.)	Recent	declining	78.02	38.44	97.0666	25.05	32.1072	25.807
Russia	Neva River => Baltic Sea	Khorinka River	Khorinka 1	N/A	2012	MC (IPEE)	A.A. Makhrov, I.Yu. Popov	A.A. Makhrov, I.V. Vikhrev	Lowland (<200 m a.s.l.)	Recent	declining	83.2	41.47	104.113	26.16	31.4423	25.1266
Russia	Neva River => Baltic Sea	Khorinka River	Khorinka 1	N/A	2012	MC (IPEE)	A.A. Makhrov, I.Yu. Popov	A.A. Makhrov, I.V. Vikhrev	Lowland (<200 m a.s.l.)	Recent	declining	71.06	36.05	89.7099	19.76	27.8075	22.0266
Russia	Neva River => Baltic Sea	Khorinka River	Khorinka 1	N/A	2012	MC (IPEE)	A.A. Makhrov, I.Yu. Popov	A.A. Makhrov, I.V. Vikhrev	Lowland (<200 m a.s.l.)	Recent	declining	60.66	30.8	76.6128	17.37	28.635	22.6724
Russia	Neva River => Baltic Sea	Khorinka River	Khorinka 1	N/A	2012	MC (IPEE)	A.A. Makhrov, I.Yu. Popov	A.A. Makhrov, I.V. Vikhrev	Lowland (<200 m a.s.l.)	Recent	declining	91.77	45.54	114.583	25.64	27.9394	22.3767
Russia	Neva River => Baltic Sea	Khorinka River	Khorinka 1	N/A	2012	MC (IPEE)	A.A. Makhrov, I.Yu. Popov	A.A. Makhrov, I.V. Vikhrev	Lowland (<200 m a.s.l.)	Recent	declining	78.44	40.14	99.4563	22.93	29.2325	23.0553
Russia	Neva River => Baltic Sea	Khorinka River	Khorinka 1	N/A	2012	MC (IPEE)	A.A. Makhrov, I.Yu. Popov	A.A. Makhrov, I.V. Vikhrev	Lowland (<200 m a.s.l.)	Recent	declining	75.43	38.32	95.2927	22.8	30.2267	23.9263
Russia	Neva River => Baltic Sea	Khorinka River	Khorinka 1	N/A	2012	MC (IPEE)	A.A. Makhrov, I.Yu. Popov	A.A. Makhrov, I.V. Vikhrev	Lowland (<200 m a.s.l.)	Recent	declining	90.64	46.89	115.551	26.97	29.7551	23.3403
Russia	Neva River => Baltic Sea	Khorinka River	Khorinka 1	N/A	2012	MC (IPEE)	A.A. Makhrov, I.Yu. Popov	A.A. Makhrov, I.V. Vikhrev	Lowland (<200 m a.s.l.)	Recent	declining	66.79	37.2	88.3491	19.8	29.6452	22.4111
Russia	Neva River => Baltic Sea	Khorinka River	Khorinka 1	N/A	2012	MC (IPEE)	A.A. Makhrov, I.Yu. Popov	A.A. Makhrov, I.V. Vikhrev	Lowland (<200 m a.s.l.)	Recent	declining	66.18	33.17	83.0445	18.1	27.3497	21.7955
Russia	Neva River => Baltic Sea	Khorinka River	Khorinka 1	N/A	2012	MC (IPEE)	A.A. Makhrov, I.Yu. Popov	A.A. Makhrov, I.V. Vikhrev	Lowland (<200 m a.s.l.)	Recent	declining	62.36	33.28	80.7457	17	27.2611	21.0537
Russia	Neva River => Baltic Sea	Khorinka River	Khorinka 1	N/A	2012	MC (IPEE)	A.A. Makhrov, I.Yu. Popov	A.A. Makhrov, I.V. Vikhrev	Lowland (<200 m a.s.l.)	Recent	declining	101.28	50.66	126.961	28.66	28.2978	22.5739
Russia	Neva River => Baltic Sea	Khorinka River	Khorinka 1	N/A	2012	MC (IPEE)	A.A. Makhrov, I.Yu. Popov	A.A. Makhrov, I.V. Vikhrev	Lowland (<200 m a.s.l.)	Recent	declining	80.52	41.08	101.939	23.64	29.3592	23.1903
Russia	Neva River => Baltic Sea	Khorinka River	Khorinka 1	N/A	2012	MC (IPEE)	A.A. Makhrov, I.Yu. Popov	A.A. Makhrov, I.V. Vikhrev	Lowland (<200 m a.s.l.)	Recent	declining	80.31	42.7	103.794	25.56	31.8267	24.6256
Russia	Neva River => Baltic Sea	Khorinka River	Khorinka 1	N/A	2012	MC (IPEE)	A.A. Makhrov, I.Yu. Popov	A.A. Makhrov, I.V. Vikhrev	Lowland (<200 m a.s.l.)	Recent	declining	60.42	31.31	77.0916	16.26	26.9116	21.0918
Russia	Neva River => Baltic Sea	Khorinka River	Khorinka 1	N/A	2012	MC (IPEE)	A.A. Makhrov, I.Yu. Popov	A.A. Makhrov, I.V. Vikhrev	Lowland (<200 m a.s.l.)	Recent	declining	70.56	35.64	88.8839	17.98	25.4819	20.2286
Russia	Neva River => Baltic Sea	Khorinka River	Khorinka 1	N/A	2012	MC (IPEE)	A.A. Makhrov, I.Yu. Popov	A.A. Makhrov, I.V. Vikhrev	Lowland (<200 m a.s.l.)	Recent	declining	93.95	51.64	123.457	26.32	28.0149	21.3191
Russia	Neva River => Baltic Sea	Khorinka River	Khorinka 1	N/A	2012	MC (IPEE)	A.A. Makhrov, I.Yu. Popov	A.A. Makhrov, I.V. Vikhrev	Lowland (<200 m a.s.l.)	Recent	declining	81.73	41.44	103.152	22.82	27.9212	22.1228
Russia	Neva River => Baltic Sea	Khorinka River	Khorinka 1	N/A	2012	MC (IPEE)	A.A. Makhrov, I.Yu. Popov	A.A. Makhrov, I.V. Vikhrev	Lowland (<200 m a.s.l.)	Recent	declining	66.06	32.77	82.4674	18.47	27.9594	22.3967
Russia	Neva River => Baltic Sea	Khorinka River	Khorinka 1	N/A	2012	MC (IPEE)	A.A. Makhrov, I.Yu. Popov	A.A. Makhrov, I.V. Vikhrev	Lowland (<200 m a.s.l.)	Recent	declining	83.88	39.68	102.256	25.28	30.1383	24.7222
Russia	Neva River => Baltic Sea	Khorinka River	Khorinka 1	N/A	2012	MC (IPEE)	A.A. Makhrov, I.Yu. Popov	A.A. Makhrov, I.V. Vikhrev	Lowland (<200 m a.s.l.)	Recent	declining	96.17	48.63	121.212	28.74	29.8846	23.7105
Russia	Neva River => Baltic Sea	Khorinka River	Khorinka 1	N/A	2012	MC (IPEE)	A.A. Makhrov, I.Yu. Popov	A.A. Makhrov, I.V. Vikhrev	Lowland (<200 m a.s.l.)	Recent	declining	65.94	32.58	82.1533	18.62	28.2378	22.6649
Russia	Neva River => Baltic Sea	Khorinka River	Khorinka 1	N/A	2012	MC (IPEE)	A.A. Makhrov, I.Yu. Popov	A.A. Makhrov, I.V. Vikhrev	Lowland (<200 m a.s.l.)	Recent	declining	86.03	41.3	105.651	25.64	29.8036	24.2685
Russia	Neva River => Baltic Sea	Khorinka River	Khorinka 1	N/A	2012	MC (IPEE)	A.A. Makhrov, I.Yu. Popov	A.A. Makhrov, I.V. Vikhrev	Lowland (<200 m a.s.l.)	Recent	declining	71.11	36.11	89.8161	17.68	24.8629	19.6847
Russia	Neva River => Baltic Sea	Khorinka River	Khorinka 1	N/A	2012	MC (IPEE)	A.A. Makhrov, I.Yu. Popov	A.A. Makhrov, I.V. Vikhrev	Lowland (<200 m a.s.l.)	Recent	declining	77.5	39.22	97.7191	23.21	29.9484	23.7517
Russia	Neva River => Baltic Sea	Khorinka River	Khorinka 1	N/A	2012	MC (IPEE)	A.A. Makhrov, I.Yu. Popov	A.A. Makhrov, I.V. Vikhrev	Lowland (<200 m a.s.l.)	Recent	declining	70.81	39.95	94.2715	20.04	28.3011	21.2577
Russia	Neva River => Baltic Sea	Khorinka River	Khorinka 1	N/A	2012	MC (IPEE)	A.A. Makhrov, I.Yu. Popov	A.A. Makhrov, I.V. Vikhrev	Lowland (<200 m a.s.l.)	Recent	declining	66.39	30.28	79.4702	19.28	29.0405	24.2607
Russia	Neva River => Baltic Sea	Khorinka River	Khorinka 1	N/A	2012	MC (IPEE)	A.A. Makhrov, I.Yu. Popov	A.A. Makhrov, I.V. Vikhrev	Lowland (<200 m a.s.l.)	Recent	declining	72.18	35.37	89.5573	19	26.3231	21.2155
Russia	Neva River => Baltic Sea	Khorinka River	Khorinka 1	N/A	2012	MC (IPEE)	A.A. Makhrov, I.Yu. Popov	A.A. Makhrov, I.V. Vikhrev	Lowland (<200 m a.s.l.)	Recent	declining	55.64	30.33	72.8123	14.26	25.629	19.5846
Russia	Neva River => Baltic Sea	Khorinka River	Khorinka 1	N/A	2012	MC (IPEE)	A.A. Makhrov, I.Yu. Popov	A.A. Makhrov, I.V. Vikhrev	Lowland (<200 m a.s.l.)	Recent	declining	56.24	28.06	70.4111	15.78	28.0583	22.4112
Russia	Neva River => Baltic Sea	Khorinka River	Khorinka 1	N/A	2012	MC (IPEE)	A.A. Makhrov, I.Yu. Popov	A.A. Makhrov, I.V. Vikhrev	Lowland (<200 m a.s.l.)	Recent	declining	63.63	31.96	79.9299	17.83	28.0214	22.307
Russia	Neva River => Baltic Sea	Khorinka River	Khorinka 1	N/A	2012	MC (IPEE)	A.A. Makhrov, I.Yu. Popov	A.A. Makhrov, I.V. Vikhrev	Lowland (<200 m a.s.l.)	Recent	declining	65.69	33.42	83.0477	20.56	31.2985	24.7568
Russia	Neva River => Baltic Sea	Khorinka River	Khorinka 1	N/A	2012	MC (IPEE)	A.A. Makhrov, I.Yu. Popov	A.A. Makhrov, I.V. Vikhrev	Lowland (<200 m a.s.l.)	Recent	declining	72.98	35.85	90.6612	20.52	28.1173	22.6337
Russia	Neva River => Baltic Sea	Khorinka River	Khorinka 1	N/A	2012	MC (IPEE)	A.A. Makhrov, I.Yu. Popov	A.A. Makhrov, I.V. Vikhrev	Lowland (<200 m a.s.l.)	Recent	declining	99.33	47.64	121.927	30.07	30.2728	24.6622
Russia	Neva River => Baltic Sea	Khorinka River	Khorinka 1	N/A	2012	MC (IPEE)	A.A. Makhrov, I.Yu. Popov	A.A. Makhrov, I.V. Vikhrev	Lowland (<200 m a.s.l.)	Recent	declining	55.42	27.71	69.4587	14.67	26.4706	21.1205
Russia	Neva River => Baltic Sea	Khorinka River	Khorinka 1	N/A	2012	MC (IPEE)	A.A. Makhrov, I.Yu. Popov	A.A. Makhrov, I.V. Vikhrev	Lowland (<200 m a.s.l.)	Recent	declining	57.89	27.47	70.6815	14.01	24.2011	19.8213
Russia	Neva River => Baltic Sea	Khorinka River	Khorinka 1	N/A	2012	MC (IPEE)	A.A. Makhrov, I.Yu. Popov	A.A. Makhrov, I.V. Vikhrev	Lowland (<200 m a.s.l.)	Recent	declining	89.24	44.49	111.683	26.37	29.5495	23.6115
Russia	Neva River => Baltic Sea	Khorinka River	Khorinka 1	N/A	2012	MC (IPEE)	A.A. Makhrov, I.Yu. Popov	A.A. Makhrov, I.V. Vikhrev	Lowland (<200 m a.s.l.)	Recent	declining	79.01	40.94	100.807	19.9	25.1867	19.7407
Russia	Neva River => Baltic Sea	Khorinka River	Khorinka 1	N/A	2012	MC (IPEE)	A.A. Makhrov, I.Yu. Popov	A.A. Makhrov, I.V. Vikhrev	Lowland (<200 m a.s.l.)	Recent	declining	65.32	31.88	80.883	19.78	30.2817	24.4551
Russia	Neva River => Baltic Sea	Khorinka River	Khorinka 1	N/A	2012	MC (IPEE)	A.A. Makhrov, I.Yu. Popov	A.A. Makhrov, I.V. Vikhrev	Lowland (<200 m a.s.l.)	Recent	declining	70.76	35.02	88.2322	23.7	33.4935	26.861
Russia	Neva River => Baltic Sea	Khorinka River	Khorinka 1	N/A	2012	MC (IPEE)	A.A. Makhrov, I.Yu. Popov	A.A. Makhrov, I.V. Vikhrev	Lowland (<200 m a.s.l.)	Recent	declining	60.68	32.48	78.6875	16.17	26.648	20.5496
Russia	Neva River => Baltic Sea	Khorinka River	Khorinka 1	N/A	2012	MC (IPEE)	A.A. Makhrov, I.Yu. Popov	A.A. Makhrov, I.V. Vikhrev	Lowland (<200 m a.s.l.)	Recent	declining	67.45	34.3	85.2536	20.37	30.2001	23.8934
Russia	Neva River => Baltic Sea	Khorinka River	Khorinka 1	N/A	2012	MC (IPEE)	A.A. Makhrov, I.Yu. Popov	A.A. Makhrov, I.V. Vikhrev	Lowland (<200 m a.s.l.)	Recent	declining	64.07	34.28	83.0659	18.66	29.1244	22.4641
Russia	Neva River => Baltic Sea	Khorinka River	Khorinka 1	N/A	2012	MC (IPEE)	A.A. Makhrov, I.Yu. Popov	A.A. Makhrov, I.V. Vikhrev	Lowland (<200 m a.s.l.)	Recent	declining	81.01	38.6	99.1147	23.67	29.2186	23.8814
Russia	Neva River => Baltic Sea	Khorinka River	Khorinka 1	N/A	2012	MC (IPEE)	A.A. Makhrov, I.Yu. Popov	A.A. Makhrov, I.V. Vikhrev	Lowland (<200 m a.s.l.)	Recent	declining	71.67	37.28	91.6182	22.38	31.2265	24.4275
Russia	Neva River => Baltic Sea	Khorinka River	Khorinka 1	N/A	2012	MC (IPEE)	A.A. Makhrov, I.Yu. Popov	A.A. Makhrov, I.V. Vikhrev	Lowland (<200 m a.s.l.)	Recent	declining	62.53	33.56	81.1952	19.25	30.7852	23.7083
Russia	Neva River => Baltic Sea	Khorinka River	Khorinka 1	N/A	2012	MC (IPEE)	A.A. Makhrov, I.Yu. Popov	A.A. Makhrov, I.V. Vikhrev	Lowland (<200 m a.s.l.)	Recent	declining	86.91	42.32	107.494	26	29.916	24.1875
Russia	Neva River => Baltic Sea	Khorinka River	Khorinka 1	N/A	2012	MC (IPEE)	A.A. Makhrov, I.Yu. Popov	A.A. Makhrov, I.V. Vikhrev	Lowland (<200 m a.s.l.)	Recent	declining	91.05	46.93	115.862	27.11	29.7748	23.3986
Russia	Neva River => Baltic Sea	Khorinka River	Khorinka 1	N/A	2012	MC (IPEE)	A.A. Makhrov, I.Yu. Popov	A.A. Makhrov, I.V. Vikhrev	Lowland (<200 m a.s.l.)	Recent	declining	72.25	33.56	87.278	19.66	27.2111	22.5257
Russia	Neva River => Baltic Sea	Khorinka River	Khorinka 1	N/A	2012	MC (IPEE)	A.A. Makhrov, I.Yu. Popov	A.A. Makhrov, I.V. Vikhrev	Lowland (<200 m a.s.l.)	Recent	declining	73.5	37.12	92.5812	20.22	27.5102	21.8403
Russia	Neva River => Baltic Sea	Khorinka River	Khorinka 1	N/A	2012	MC (IPEE)	A.A. Makhrov, I.Yu. Popov	A.A. Makhrov, I.V. Vikhrev	Lowland (<200 m a.s.l.)	Recent	declining	60.9	31.8	78.0005	17.5	28.7356	22.4358
Russia	Neva River => Baltic Sea	Khorinka River	Khorinka 1	N/A	2012	MC (IPEE)	A.A. Makhrov, I.Yu. Popov	A.A. Makhrov, I.V. Vikhrev	Lowland (<200 m a.s.l.)	Recent	declining	68.36	34.69	86.3134	22.8	33.3528	26.4154
Russia	Neva River => Baltic Sea	Khorinka River	Khorinka 1	N/A	2012	MC (IPEE)	A.A. Makhrov, I.Yu. Popov	A.A. Makhrov, I.V. Vikhrev	Lowland (<200 m a.s.l.)	Recent	declining	61.82	31.73	78.5009	16.28	26.3345	20.7386
Russia	Baltic Sea	Peypia River	Peypia 1	N/A	2011	MC (RMBH)	I.Yu. Popov, A.N. Ostrovsky	I.V. Vikhrev	Lowland (<200 m a.s.l.)	Recent	viable	102.65	46.33	122.232	28.3	27.5694	23.1527
Russia	Baltic Sea	Peypia River	Peypia 1	N/A	2011	MC (RMBH)	I.Yu. Popov, A.N. Ostrovsky	I.V. Vikhrev	Lowland (<200 m a.s.l.)	Recent	viable	107.29	49.04	128.567	28.4	26.4703	22.0896
Russia	Baltic Sea	Peypia River	Peypia 1	N/A	2011	MC (RMBH)	I.Yu. Popov, A.N. Ostrovsky	I.V. Vikhrev	Lowland (<200 m a.s.l.)	Recent	viable	113.61	48.5	131.569	34.82	30.6487	26.4652
Russia	Baltic Sea	Peypia River	Peypia 1	N/A	2011	MC (RMBH)	I.Yu. Popov, A.N. Ostrovsky	I.V. Vikhrev	Lowland (<200 m a.s.l.)	Recent	viable	123.95	54.7	145.946	40.7	32.8358	27.887
Russia	Baltic Sea	Peypia River	Peypia 1	N/A	2011	MC (RMBH)	I.Yu. Popov, A.N. Ostrovsky	I.V. Vikhrev	Lowland (<200 m a.s.l.)	Recent	viable	113.2	46.3	128.318	31.4	27.7385	24.4704
Russia	Baltic Sea	Peypia River	Peypia 1	N/A	2011	MC (RMBH)	I.Yu. Popov, A.N. Ostrovsky	I.V. Vikhrev	Lowland (<200 m a.s.l.)	Recent	viable	90.97	40.47	107.545	25.26	27.7674	23.4878
Russia	Baltic Sea	Peypia River	Peypia 1	N/A	2011	MC (RMBH)	I.Yu. Popov, A.N. Ostrovsky	I.V. Vikhrev	Lowland (<200 m a.s.l.)	Recent	viable	107.17	46.53	125.164	31.42	29.3179	25.1031
Russia	Baltic Sea	Peypia River	Peypia 1	N/A	2011	MC (RMBH)	I.Yu. Popov, A.N. Ostrovsky	I.V. Vikhrev	Lowland (<200 m a.s.l.)	Recent	viable	115.64	52.82	138.525	37.41	32.3504	27.006
Russia	Baltic Sea	Peypia River	Peypia 1	N/A	2011	MC (RMBH)	I.Yu. Popov, A.N. Ostrovsky	I.V. Vikhrev	Lowland (<200 m a.s.l.)	Recent	viable	91.9	43.6	112.196	27	29.3798	24.0651
Russia	Baltic Sea	Peypia River	Peypia 1	N/A	2011	MC (RMBH)	I.Yu. Popov, A.N. Ostrovsky	I.V. Vikhrev	Lowland (<200 m a.s.l.)	Recent	viable	110.95	54.69	138.068	35.26	31.7801	25.5382
Russia	Baltic Sea	Peypia River	Peypia 1	N/A	2011	MC (RMBH)	I.Yu. Popov, A.N. Ostrovsky	I.V. Vikhrev	Lowland (<200 m a.s.l.)	Recent	viable	113.98	54.81	140.094	37.28	32.7075	26.6107
Russia	Baltic Sea	Peypia River	Peypia 1	N/A	2011	MC (RMBH)	I.Yu. Popov, A.N. Ostrovsky	I.V. Vikhrev	Lowland (<200 m a.s.l.)	Recent	viable	101.22	45.88	120.787	33.4	32.9974	27.652
Russia	Baltic Sea	Peypia River	Peypia 1	N/A	2011	MC (RMBH)	I.Yu. Popov, A.N. Ostrovsky	I.V. Vikhrev	Lowland (<200 m a.s.l.)	Recent	viable	113.51	52.19	136.422	29.02	25.566	21.2722
Russia	Baltic Sea	Peypia River	Peypia 1	N/A	2011	MC (RMBH)	I.Yu. Popov, A.N. Ostrovsky	I.V. Vikhrev	Lowland (<200 m a.s.l.)	Recent	viable	112.08	54.08	137.993	34.72	30.9779	25.1607
Russia	Baltic Sea	Peypia River	Peypia 1	N/A	2011	MC (RMBH)	I.Yu. Popov, A.N. Ostrovsky	I.V. Vikhrev	Lowland (<200 m a.s.l.)	Recent	viable	110.2	46.5	126.88	30	27.2232	23.6444
Russia	Baltic Sea	Peypia River	Peypia 1	N/A	2011	MC (RMBH)	I.Yu. Popov, A.N. Ostrovsky	I.V. Vikhrev	Lowland (<200 m a.s.l.)	Recent	viable	98	44.76	117.391	24.48	24.9796	20.8535
Russia	Baltic Sea	Peypia River	Peypia 1	N/A	2011	MC (RMBH)	I.Yu. Popov, A.N. Ostrovsky	I.V. Vikhrev	Lowland (<200 m a.s.l.)	Recent	viable	103.57	46.19	122.593	28.54	27.5562	23.2803
Russia	Baltic Sea	Peypia River	Peypia 1	N/A	2011	MC (RMBH)	I.Yu. Popov, A.N. Ostrovsky	I.V. Vikhrev	Lowland (<200 m a.s.l.)	Recent	viable	128.23	53.21	146.409	40.1	31.2719	27.3891
Russia	Baltic Sea	Peypia River	Peypia 1	N/A	2011	MC (RMBH)	I.Yu. Popov, A.N. Ostrovsky	I.V. Vikhrev	Lowland (<200 m a.s.l.)	Recent	viable	120.68	51.6	139.868	34.66	28.7206	24.7806
Russia	Baltic Sea	Peypia River	Peypia 1	N/A	2011	MC (RMBH)	I.Yu. Popov, A.N. Ostrovsky	I.V. Vikhrev	Lowland (<200 m a.s.l.)	Recent	viable	102.9	45.3	121.013	26.22	25.481	21.6671
Russia	Baltic Sea	Peypia River	Peypia 1	N/A	2011	MC (RMBH)	I.Yu. Popov, A.N. Ostrovsky	I.V. Vikhrev	Lowland (<200 m a.s.l.)	Recent	viable	92.42	42.68	111.319	23.66	25.6005	21.2542
Russia	Baltic Sea	Peypia River	Peypia 1	N/A	2011	MC (RMBH)	I.Yu. Popov, A.N. Ostrovsky	I.V. Vikhrev	Lowland (<200 m a.s.l.)	Recent	viable	101.06	45.17	119.754	28.26	27.9636	23.5984
Russia	Baltic Sea	Peypia River	Peypia 1	N/A	2011	MC (RMBH)	I.Yu. Popov, A.N. Ostrovsky	I.V. Vikhrev	Lowland (<200 m a.s.l.)	Recent	viable	126.3	54.29	146.77	37.3	29.5329	25.414
Russia	Baltic Sea	Peypia River	Peypia 1	N/A	2011	MC (RMBH)	I.Yu. Popov, A.N. Ostrovsky	I.V. Vikhrev	Lowland (<200 m a.s.l.)	Recent	viable	95.38	43.15	113.709	27.02	28.3288	23.7625
Russia	Baltic Sea	Peypia River	Peypia 1	N/A	2011	MC (RMBH)	I.Yu. Popov, A.N. Ostrovsky	I.V. Vikhrev	Lowland (<200 m a.s.l.)	Recent	viable	85.5	39.31	102.757	21.76	25.4503	21.1763
Russia	Baltic Sea	Peypia River	Peypia 1	N/A	2011	MC (RMBH)	I.Yu. Popov, A.N. Ostrovsky	I.V. Vikhrev	Lowland (<200 m a.s.l.)	Recent	viable	122.25	61.47	153.649	36.78	30.0859	23.9376
Russia	Baltic Sea	Peypia River	Peypia 1	N/A	2011	MC (RMBH)	I.Yu. Popov, A.N. Ostrovsky	I.V. Vikhrev	Lowland (<200 m a.s.l.)	Recent	viable	92.19	44.28	113.245	24.64	26.7274	21.7581
Russia	Baltic Sea	Peypia River	Peypia 1	N/A	2011	MC (RMBH)	I.Yu. Popov, A.N. Ostrovsky	I.V. Vikhrev	Lowland (<200 m a.s.l.)	Recent	viable	124.84	60.28	153.758	36.5	29.2374	23.7386
Russia	Baltic Sea	Peypia River	Peypia 1	N/A	2011	MC (RMBH)	I.Yu. Popov, A.N. Ostrovsky	I.V. Vikhrev	Lowland (<200 m a.s.l.)	Recent	viable	106.38	46.25	124.326	30.92	29.0656	24.8702
Russia	Baltic Sea	Peypia River	Peypia 1	N/A	2011	MC (RMBH)	I.Yu. Popov, A.N. Ostrovsky	I.V. Vikhrev	Lowland (<200 m a.s.l.)	Recent	viable	98.21	46.27	119.482	27.28	27.7772	22.8319
Russia	Baltic Sea	Peypia River	Peypia 1	N/A	2011	MC (RMBH)	I.Yu. Popov, A.N. Ostrovsky	I.V. Vikhrev	Lowland (<200 m a.s.l.)	Recent	viable	101.89	46.34	121.792	27.36	26.8525	22.4645
Russia	Baltic Sea	Peypia River	Peypia 1	N/A	2011	MC (RMBH)	I.Yu. Popov, A.N. Ostrovsky	I.V. Vikhrev	Lowland (<200 m a.s.l.)	Recent	viable	121.28	50.59	138.836	35.6	29.3536	25.6418
Russia	Baltic Sea	Peypia River	Peypia 1	N/A	2011	MC (RMBH)	I.Yu. Popov, A.N. Ostrovsky	I.V. Vikhrev	Lowland (<200 m a.s.l.)	Recent	viable	124.01	53.37	144.196	35.18	28.3687	24.3974
Russia	Baltic Sea	Peypia River	Peypia 1	N/A	2011	MC (RMBH)	I.Yu. Popov, A.N. Ostrovsky	I.V. Vikhrev	Lowland (<200 m a.s.l.)	Recent	viable	117.52	51.4	137.757	28.12	23.9278	20.4128
Russia	Baltic Sea	Peypia River	Peypia 1	N/A	2011	MC (RMBH)	I.Yu. Popov, A.N. Ostrovsky	I.V. Vikhrev	Lowland (<200 m a.s.l.)	Recent	viable	130.76	52.94	147.47	40.04	30.621	27.1512
Russia	Baltic Sea	Peypia River	Peypia 1	N/A	2011	MC (RMBH)	I.Yu. Popov, A.N. Ostrovsky	I.V. Vikhrev	Lowland (<200 m a.s.l.)	Recent	viable	107.8	47.55	126.899	30.82	28.59	24.287
Russia	Baltic Sea	Peypia River	Peypia 1	N/A	2011	MC (RMBH)	I.Yu. Popov, A.N. Ostrovsky	I.V. Vikhrev	Lowland (<200 m a.s.l.)	Recent	viable	81.87	39.02	100.18	23.68	28.9239	23.6375
Russia	Baltic Sea	Peypia River	Peypia 1	N/A	2011	MC (RMBH)	I.Yu. Popov, A.N. Ostrovsky	I.V. Vikhrev	Lowland (<200 m a.s.l.)	Recent	viable	114.56	57.77	144.192	31.16	27.1997	21.61
Russia	Baltic Sea	Peypia River	Peypia 1	N/A	2011	MC (RMBH)	I.Yu. Popov, A.N. Ostrovsky	I.V. Vikhrev	Lowland (<200 m a.s.l.)	Recent	viable	115.24	53.43	139.081	32.56	28.2541	23.4107
Russia	Baltic Sea	Peypia River	Peypia 1	N/A	2011	MC (RMBH)	I.Yu. Popov, A.N. Ostrovsky	I.V. Vikhrev	Lowland (<200 m a.s.l.)	Recent	viable	87.29	41.53	106.718	23.02	26.3719	21.5708
Russia	Baltic Sea	Peypia River	Peypia 1	N/A	2011	MC (RMBH)	I.Yu. Popov, A.N. Ostrovsky	I.V. Vikhrev	Lowland (<200 m a.s.l.)	Recent	viable	100.85	44.8	119.138	27.64	27.407	23.1999
Russia	Baltic Sea	Peypia River	Peypia 1	N/A	2011	MC (RMBH)	I.Yu. Popov, A.N. Ostrovsky	I.V. Vikhrev	Lowland (<200 m a.s.l.)	Recent	viable	117.43	54.31	141.548	33.92	28.8853	23.9636
Russia	Baltic Sea	Peypia River	Peypia 1	N/A	2011	MC (RMBH)	I.Yu. Popov, A.N. Ostrovsky	I.V. Vikhrev	Lowland (<200 m a.s.l.)	Recent	viable	128.24	62.77	159.024	33.98	26.4972	21.3678
Russia	Baltic Sea	Peypia River	Peypia 1	N/A	2011	MC (RMBH)	I.Yu. Popov, A.N. Ostrovsky	I.V. Vikhrev	Lowland (<200 m a.s.l.)	Recent	viable	97.8	45.36	118.054	26.18	26.7689	22.1763
Russia	Baltic Sea	Peypia River	Peypia 1	N/A	2011	MC (RMBH)	I.Yu. Popov, A.N. Ostrovsky	I.V. Vikhrev	Lowland (<200 m a.s.l.)	Recent	viable	119.12	56.95	145.987	34.24	28.7441	23.4541
Russia	Baltic Sea	Peypia River	Peypia 1	N/A	2011	MC (RMBH)	I.Yu. Popov, A.N. Ostrovsky	I.V. Vikhrev	Lowland (<200 m a.s.l.)	Recent	viable	123.34	57	148.616	34.48	27.9552	23.2008
Russia	Baltic Sea	Peypia River	Peypia 1	N/A	2011	MC (RMBH)	I.Yu. Popov, A.N. Ostrovsky	I.V. Vikhrev	Lowland (<200 m a.s.l.)	Recent	viable	97.39	44.78	117.051	30.04	30.8451	25.6641
Russia	Baltic Sea	Peypia River	Peypia 1	N/A	2011	MC (RMBH)	I.Yu. Popov, A.N. Ostrovsky	I.V. Vikhrev	Lowland (<200 m a.s.l.)	Recent	viable	104.97	45.96	123.111	28.76	27.3983	23.361
Russia	Baltic Sea	Peypia River	Peypia 1	N/A	2011	MC (RMBH)	I.Yu. Popov, A.N. Ostrovsky	I.V. Vikhrev	Lowland (<200 m a.s.l.)	Recent	viable	89.18	41.5	107.828	24.08	27.0016	22.3318
Russia	Baltic Sea	Peypia River	Peypia 1	N/A	2011	MC (RMBH)	I.Yu. Popov, A.N. Ostrovsky	I.V. Vikhrev	Lowland (<200 m a.s.l.)	Recent	viable	105.43	46.91	124.649	25.84	24.5092	20.7302
Russia	Baltic Sea	Peypia River	Peypia 1	N/A	2011	MC (RMBH)	I.Yu. Popov, A.N. Ostrovsky	I.V. Vikhrev	Lowland (<200 m a.s.l.)	Recent	viable	101.88	46.63	122.166	27	26.5018	22.101
Russia	Baltic Sea	Peypia River	Peypia 1	N/A	2011	MC (RMBH)	I.Yu. Popov, A.N. Ostrovsky	I.V. Vikhrev	Lowland (<200 m a.s.l.)	Recent	viable	105.69	50.53	129.529	26.28	24.8652	20.2889
Russia	Baltic Sea	Peypia River	Peypia 1	N/A	2011	MC (RMBH)	I.Yu. Popov, A.N. Ostrovsky	I.V. Vikhrev	Lowland (<200 m a.s.l.)	Recent	viable	105	49.9	128.298	24.44	23.2762	19.0494
Russia	Baltic Sea	Peypia River	Peypia 1	N/A	2011	MC (RMBH)	I.Yu. Popov, A.N. Ostrovsky	I.V. Vikhrev	Lowland (<200 m a.s.l.)	Recent	viable	117.16	51.08	137.117	32.86	28.0471	23.965
Russia	Baltic Sea	Peypia River	Peypia 1	N/A	2011	MC (RMBH)	I.Yu. Popov, A.N. Ostrovsky	I.V. Vikhrev	Lowland (<200 m a.s.l.)	Recent	viable	99.77	43.72	117.062	27.98	28.0445	23.9019
Russia	Baltic Sea	Peypia River	Peypia 1	N/A	2011	MC (RMBH)	I.Yu. Popov, A.N. Ostrovsky	I.V. Vikhrev	Lowland (<200 m a.s.l.)	Recent	viable	98.42	44.93	117.865	27.94	28.3885	23.7051
Russia	Baltic Sea	Peypia River	Peypia 1	N/A	2011	MC (RMBH)	I.Yu. Popov, A.N. Ostrovsky	I.V. Vikhrev	Lowland (<200 m a.s.l.)	Recent	viable	91.58	41.78	109.638	26.06	28.456	23.7692
Russia	Baltic Sea	Peypia River	Peypia 1	N/A	2011	MC (RMBH)	I.Yu. Popov, A.N. Ostrovsky	I.V. Vikhrev	Lowland (<200 m a.s.l.)	Recent	viable	85.79	38.56	101.944	24.42	28.4649	23.9543
Russia	Baltic Sea	Peypia River	Peypia 1	N/A	2011	MC (RMBH)	I.Yu. Popov, A.N. Ostrovsky	I.V. Vikhrev	Lowland (<200 m a.s.l.)	Recent	viable	118.9	58.45	147.76	33.8	28.4272	22.8749
Russia	Baltic Sea	Peypia River	Peypia 1	N/A	2011	MC (RMBH)	I.Yu. Popov, A.N. Ostrovsky	I.V. Vikhrev	Lowland (<200 m a.s.l.)	Recent	viable	120.71	59.29	149.947	31.14	25.7974	20.7674
Russia	Baltic Sea	Peypia River	Peypia 1	N/A	2011	MC (RMBH)	I.Yu. Popov, A.N. Ostrovsky	I.V. Vikhrev	Lowland (<200 m a.s.l.)	Recent	viable	108.59	47.8	127.698	28.72	26.4481	22.4906
Russia	Baltic Sea	Peypia River	Peypia 1	N/A	2011	MC (RMBH)	I.Yu. Popov, A.N. Ostrovsky	I.V. Vikhrev	Lowland (<200 m a.s.l.)	Recent	viable	116.93	51.69	137.797	34	29.0772	24.6739
Russia	Baltic Sea	Peypia River	Peypia 1	N/A	2011	MC (RMBH)	I.Yu. Popov, A.N. Ostrovsky	I.V. Vikhrev	Lowland (<200 m a.s.l.)	Recent	viable	98.14	43.04	115.195	24.66	25.1274	21.4072
Russia	Baltic Sea	Peypia River	Peypia 1	N/A	2011	MC (RMBH)	I.Yu. Popov, A.N. Ostrovsky	I.V. Vikhrev	Lowland (<200 m a.s.l.)	Recent	viable	102.19	46.96	122.784	25.88	25.3254	21.0776
Russia	Baltic Sea	Peypia River	Peypia 1	N/A	2011	MC (RMBH)	I.Yu. Popov, A.N. Ostrovsky	I.V. Vikhrev	Lowland (<200 m a.s.l.)	Recent	viable	97.21	45.61	118.021	28.22	29.0299	23.9109
Russia	Baltic Sea	Peypia River	Peypia 1	N/A	2011	MC (RMBH)	I.Yu. Popov, A.N. Ostrovsky	I.V. Vikhrev	Lowland (<200 m a.s.l.)	Recent	viable	105.42	45.88	123.267	30.12	28.5714	24.4347
Russia	Baltic Sea	Peypia River	Peypia 1	N/A	2011	MC (RMBH)	I.Yu. Popov, A.N. Ostrovsky	I.V. Vikhrev	Lowland (<200 m a.s.l.)	Recent	viable	109.04	50.16	131.083	28.68	26.3023	21.8793
Russia	Baltic Sea	Peypia River	Peypia 1	N/A	2011	MC (RMBH)	I.Yu. Popov, A.N. Ostrovsky	I.V. Vikhrev	Lowland (<200 m a.s.l.)	Recent	viable	116.58	51.68	137.578	30.52	26.1794	22.1838
Russia	Baltic Sea	Peypia River	Peypia 1	N/A	2011	MC (RMBH)	I.Yu. Popov, A.N. Ostrovsky	I.V. Vikhrev	Lowland (<200 m a.s.l.)	Recent	viable	96.61	45.53	117.553	27.4	28.3615	23.3086
Russia	Baltic Sea	Peypia River	Peypia 1	N/A	2011	MC (RMBH)	I.Yu. Popov, A.N. Ostrovsky	I.V. Vikhrev	Lowland (<200 m a.s.l.)	Recent	viable	104.9	46.46	123.738	29.1	27.7407	23.5175
Russia	Baltic Sea	Peypia River	Peypia 1	N/A	2011	MC (RMBH)	I.Yu. Popov, A.N. Ostrovsky	I.V. Vikhrev	Lowland (<200 m a.s.l.)	Recent	viable	99.9	45.2	119.104	24.4	24.4244	20.4863
Russia	Baltic Sea	Peypia River	Peypia 1	N/A	2011	MC (RMBH)	I.Yu. Popov, A.N. Ostrovsky	I.V. Vikhrev	Lowland (<200 m a.s.l.)	Recent	viable	86.8	40.6	105.22	24.76	28.5253	23.5317
Russia	Baltic Sea	Peypia River	Peypia 1	N/A	2011	MC (RMBH)	I.Yu. Popov, A.N. Ostrovsky	I.V. Vikhrev	Lowland (<200 m a.s.l.)	Recent	viable	103.52	48.4	125.461	30.54	29.5015	24.3422
Russia	Baltic Sea	Peypia River	Peypia 1	N/A	2011	MC (RMBH)	I.Yu. Popov, A.N. Ostrovsky	I.V. Vikhrev	Lowland (<200 m a.s.l.)	Recent	viable	106.34	45.88	123.804	26.1	24.5439	21.0817
Russia	Baltic Sea	Peypia River	Peypia 1	N/A	2011	MC (RMBH)	I.Yu. Popov, A.N. Ostrovsky	I.V. Vikhrev	Lowland (<200 m a.s.l.)	Recent	viable	114.6	50.69	135.092	33.12	28.9005	24.5167
Russia	Baltic Sea	Peypia River	Peypia 1	N/A	2011	MC (RMBH)	I.Yu. Popov, A.N. Ostrovsky	I.V. Vikhrev	Lowland (<200 m a.s.l.)	Recent	viable	128.06	57.29	151.817	37.55	29.3222	24.7337
Russia	Baltic Sea	Peypia River	Peypia 1	N/A	2011	MC (RMBH)	I.Yu. Popov, A.N. Ostrovsky	I.V. Vikhrev	Lowland (<200 m a.s.l.)	Recent	viable	108.9	53.3	135.037	32.7	30.0275	24.2156
Russia	Baltic Sea	Peypia River	Peypia 1	N/A	2011	MC (RMBH)	I.Yu. Popov, A.N. Ostrovsky	I.V. Vikhrev	Lowland (<200 m a.s.l.)	Recent	viable	110.64	48.56	129.918	29.57	26.7263	22.7605
Russia	Baltic Sea	Peypia River	Peypia 1	N/A	2011	MC (RMBH)	I.Yu. Popov, A.N. Ostrovsky	I.V. Vikhrev	Lowland (<200 m a.s.l.)	Recent	viable	98.2	46.9	120.287	30	30.5499	24.9404
Russia	Baltic Sea	Peypia River	Peypia 1	N/A	2011	MC (RMBH)	I.Yu. Popov, A.N. Ostrovsky	I.V. Vikhrev	Lowland (<200 m a.s.l.)	Recent	viable	125.99	52.66	144.372	34.3	27.2244	23.758
Russia	Baltic Sea	Peypia River	Peypia 1	N/A	2011	MC (RMBH)	I.Yu. Popov, A.N. Ostrovsky	I.V. Vikhrev	Lowland (<200 m a.s.l.)	Recent	viable	104.1	46.2	122.92	34.4	33.0451	27.9858
Russia	Baltic Sea	Peypia River	Peypia 1	N/A	2011	MC (RMBH)	I.Yu. Popov, A.N. Ostrovsky	I.V. Vikhrev	Lowland (<200 m a.s.l.)	Recent	viable	122.25	56.04	146.706	39.73	32.499	27.0813
Russia	Baltic Sea	Peypia River	Peypia 1	N/A	2011	MC (RMBH)	I.Yu. Popov, A.N. Ostrovsky	I.V. Vikhrev	Lowland (<200 m a.s.l.)	Recent	viable	104.3	49.1	126.84	31.8	30.489	25.0709
Russia	Baltic Sea	Peypia River	Peypia 1	N/A	2011	MC (RMBH)	I.Yu. Popov, A.N. Ostrovsky	I.V. Vikhrev	Lowland (<200 m a.s.l.)	Recent	viable	115.75	50.58	135.62	32.54	28.1123	23.9935
Russia	Baltic Sea	Peypia River	Peypia 1	N/A	2011	MC (RMBH)	I.Yu. Popov, A.N. Ostrovsky	I.V. Vikhrev	Lowland (<200 m a.s.l.)	Recent	viable	76	34.9	91.284	20.1	26.4474	22.0192
Russia	Baltic Sea	Peypia River	Peypia 1	N/A	2011	MC (RMBH)	I.Yu. Popov, A.N. Ostrovsky	I.V. Vikhrev	Lowland (<200 m a.s.l.)	Recent	viable	98.36	46.65	120.063	27.1	27.5519	22.5714
Russia	Baltic Sea	Peypia River	Peypia 1	N/A	2011	MC (RMBH)	I.Yu. Popov, A.N. Ostrovsky	I.V. Vikhrev	Lowland (<200 m a.s.l.)	Recent	viable	90.4	42.2	109.475	24.3	26.8805	22.1968
Russia	Baltic Sea	Peypia River	Peypia 1	N/A	2011	MC (RMBH)	I.Yu. Popov, A.N. Ostrovsky	I.V. Vikhrev	Lowland (<200 m a.s.l.)	Recent	viable	126.44	52.9	144.959	36.03	28.4957	24.8553
Russia	Baltic Sea	Peypia River	Peypia 1	N/A	2011	MC (RMBH)	I.Yu. Popov, A.N. Ostrovsky	I.V. Vikhrev	Lowland (<200 m a.s.l.)	Recent	viable	100.3	45.7	120.001	30	29.9103	24.9999
Russia	Baltic Sea	Peypia River	Peypia 1	N/A	2011	MC (RMBH)	I.Yu. Popov, A.N. Ostrovsky	I.V. Vikhrev	Lowland (<200 m a.s.l.)	Recent	viable	118.64	52.58	139.991	31.18	26.2812	22.2728
Russia	Baltic Sea	Peypia River	Peypia 1	N/A	2011	MC (RMBH)	I.Yu. Popov, A.N. Ostrovsky	I.V. Vikhrev	Lowland (<200 m a.s.l.)	Recent	viable	84.6	38.9	101.68	24.8	29.3144	24.3903
Russia	Baltic Sea	Peypia River	Peypia 1	N/A	2011	MC (RMBH)	I.Yu. Popov, A.N. Ostrovsky	I.V. Vikhrev	Lowland (<200 m a.s.l.)	Recent	viable	99	43.94	116.902	27.13	27.404	23.2074
Russia	Baltic Sea	Peypia River	Peypia 1	N/A	2011	MC (RMBH)	I.Yu. Popov, A.N. Ostrovsky	I.V. Vikhrev	Lowland (<200 m a.s.l.)	Recent	viable	92.2	43.2	111.862	25.5	27.6573	22.796
Russia	Baltic Sea	Peypia River	Peypia 1	N/A	2011	MC (RMBH)	I.Yu. Popov, A.N. Ostrovsky	I.V. Vikhrev	Lowland (<200 m a.s.l.)	Recent	viable	103.36	52.52	130.591	30.21	29.2279	23.1333
Russia	Baltic Sea	Peypia River	Peypia 1	N/A	2011	MC (RMBH)	I.Yu. Popov, A.N. Ostrovsky	I.V. Vikhrev	Lowland (<200 m a.s.l.)	Recent	viable	94.6	44.9	115.516	26.9	28.4355	23.2867
Russia	Baltic Sea	Peypia River	Peypia 1	N/A	2011	MC (RMBH)	I.Yu. Popov, A.N. Ostrovsky	I.V. Vikhrev	Lowland (<200 m a.s.l.)	Recent	viable	125.24	56.83	149.532	36.21	28.9125	24.2155
Russia	Baltic Sea	Peypia River	Peypia 1	N/A	2011	MC (RMBH)	I.Yu. Popov, A.N. Ostrovsky	I.V. Vikhrev	Lowland (<200 m a.s.l.)	Recent	viable	129.48	58.73	154.563	37.02	28.5913	23.9514
Russia	Baltic Sea	Peypia River	Peypia 1	N/A	2011	MC (RMBH)	I.Yu. Popov, A.N. Ostrovsky	I.V. Vikhrev	Lowland (<200 m a.s.l.)	Recent	viable	77.2	37.2	94.985	22.4	29.0155	23.5827
Russia	Baltic Sea	Peypia River	Peypia 1	N/A	2011	MC (RMBH)	I.Yu. Popov, A.N. Ostrovsky	I.V. Vikhrev	Lowland (<200 m a.s.l.)	Recent	viable	103.62	50.14	127.758	26.84	25.9023	21.0084
Russia	Baltic Sea	Peypia River	Peypia 1	N/A	2011	MC (RMBH)	I.Yu. Popov, A.N. Ostrovsky	I.V. Vikhrev	Lowland (<200 m a.s.l.)	Recent	viable	115.4	52.2	137.567	34.9	30.2426	25.3695
Russia	Baltic Sea	Peypia River	Peypia 1	N/A	2011	MC (RMBH)	I.Yu. Popov, A.N. Ostrovsky	I.V. Vikhrev	Lowland (<200 m a.s.l.)	Recent	viable	117.99	55.01	142.797	35.6	30.172	24.9305
Russia	Baltic Sea	Peypia River	Peypia 1	N/A	2011	MC (RMBH)	I.Yu. Popov, A.N. Ostrovsky	I.V. Vikhrev	Lowland (<200 m a.s.l.)	Recent	viable	114.31	55.15	140.731	34.19	29.9099	24.2946
Russia	Baltic Sea	Peypia River	Peypia 1	N/A	2011	MC (RMBH)	I.Yu. Popov, A.N. Ostrovsky	I.V. Vikhrev	Lowland (<200 m a.s.l.)	Recent	viable	88.8	40.1	105.768	22.8	25.6757	21.5566
Russia	Baltic Sea	Peypia River	Peypia 1	N/A	2011	MC (RMBH)	I.Yu. Popov, A.N. Ostrovsky	I.V. Vikhrev	Lowland (<200 m a.s.l.)	Recent	viable	106.47	48.47	127.328	30.92	29.041	24.2837
Russia	Baltic Sea	Peypia River	Peypia 1	N/A	2011	MC (RMBH)	I.Yu. Popov, A.N. Ostrovsky	I.V. Vikhrev	Lowland (<200 m a.s.l.)	Recent	viable	101	48	123.412	28.2	27.9208	22.8504
Russia	Baltic Sea	Peypia River	Peypia 1	N/A	2011	MC (RMBH)	I.Yu. Popov, A.N. Ostrovsky	I.V. Vikhrev	Lowland (<200 m a.s.l.)	Recent	viable	108.49	50.69	131.441	31.6	29.1271	24.0412
Russia	Baltic Sea	Peypia River	Peypia 1	N/A	2011	MC (RMBH)	I.Yu. Popov, A.N. Ostrovsky	I.V. Vikhrev	Lowland (<200 m a.s.l.)	Recent	viable	98.4	46.2	119.507	29.8	30.2846	24.9358
Russia	Baltic Sea	Peypia River	Peypia 1	N/A	2011	MC (RMBH)	I.Yu. Popov, A.N. Ostrovsky	I.V. Vikhrev	Lowland (<200 m a.s.l.)	Recent	viable	121.22	54.35	143.867	32.97	27.1985	22.917
Russia	Baltic Sea	Peypia River	Peypia 1	N/A	2011	MC (RMBH)	I.Yu. Popov, A.N. Ostrovsky	I.V. Vikhrev	Lowland (<200 m a.s.l.)	Recent	viable	93.37	42.52	111.68	25.34	27.1393	22.6898
Russia	Baltic Sea	Peypia River	Peypia 1	N/A	2011	MC (RMBH)	I.Yu. Popov, A.N. Ostrovsky	I.V. Vikhrev	Lowland (<200 m a.s.l.)	Recent	viable	97.77	44.54	116.964	27.08	27.6977	23.1524
Russia	Baltic Sea	Peypia River	Peypia 1	N/A	2011	MC (RMBH)	I.Yu. Popov, A.N. Ostrovsky	I.V. Vikhrev	Lowland (<200 m a.s.l.)	Recent	viable	100.2	46.2	120.595	29.1	29.0419	24.1303
Russia	Baltic Sea	Peypia River	Peypia 1	N/A	2011	MC (RMBH)	I.Yu. Popov, A.N. Ostrovsky	I.V. Vikhrev	Lowland (<200 m a.s.l.)	Recent	viable	106.28	49.28	128.273	29.29	27.5593	22.8341
Russia	Neva River => Baltic Sea	Shotkusa River	Shotkusa 1	N/A	2011	MC (IPEE)	A.A. Makhrov, I.Yu. Popov, A.N. Ostrovsky	A.A. Makhrov, I.V. Vikhrev	Lowland (<200 m a.s.l.)	Recent	declining	133.8	62.885	162.584	35.57	26.5845	21.878
Russia	Neva River => Baltic Sea	Shotkusa River	Shotkusa 1	N/A	2011	MC (IPEE)	A.A. Makhrov, I.Yu. Popov, A.N. Ostrovsky	A.A. Makhrov, I.V. Vikhrev	Lowland (<200 m a.s.l.)	Recent	declining	133.005	62.55	161.667	36.04	27.0967	22.2927
Russia	Neva River => Baltic Sea	Shotkusa River	Shotkusa 1	N/A	2011	MC (IPEE)	A.A. Makhrov, I.Yu. Popov, A.N. Ostrovsky	A.A. Makhrov, I.V. Vikhrev	Lowland (<200 m a.s.l.)	Recent	declining	119.79	59.745	149.946	34.315	28.646	22.8848
Russia	Neva River => Baltic Sea	Shotkusa River	Shotkusa 1	N/A	2011	MC (IPEE)	A.A. Makhrov, I.Yu. Popov, A.N. Ostrovsky	A.A. Makhrov, I.V. Vikhrev	Lowland (<200 m a.s.l.)	Recent	declining	105.995	53.105	132.98	33.55	31.6524	25.2294
Russia	Neva River => Baltic Sea	Shotkusa River	Shotkusa 1	N/A	2011	MC (IPEE)	A.A. Makhrov, I.Yu. Popov, A.N. Ostrovsky	A.A. Makhrov, I.V. Vikhrev	Lowland (<200 m a.s.l.)	Recent	declining	128.365	62.285	158.486	36.595	28.5085	23.0904
Russia	Neva River => Baltic Sea	Shotkusa River	Shotkusa 1	N/A	2011	MC (IPEE)	A.A. Makhrov, I.Yu. Popov, A.N. Ostrovsky	A.A. Makhrov, I.V. Vikhrev	Lowland (<200 m a.s.l.)	Recent	declining	117.71	57.4	145.693	36.795	31.259	25.2552
Russia	Neva River => Baltic Sea	Shotkusa River	Shotkusa 1	N/A	2011	MC (IPEE)	A.A. Makhrov, I.Yu. Popov, A.N. Ostrovsky	A.A. Makhrov, I.V. Vikhrev	Lowland (<200 m a.s.l.)	Recent	declining	126.34	59.585	153.785	35.93	28.4391	23.3638
Russia	Neva River => Baltic Sea	Shotkusa River	Shotkusa 1	N/A	2011	MC (IPEE)	A.A. Makhrov, I.Yu. Popov, A.N. Ostrovsky	A.A. Makhrov, I.V. Vikhrev	Lowland (<200 m a.s.l.)	Recent	declining	123.35	60.25	152.8	36.49	29.5825	23.8809
Russia	Neva River => Baltic Sea	Shotkusa River	Shotkusa 1	N/A	2011	MC (IPEE)	A.A. Makhrov, I.Yu. Popov, A.N. Ostrovsky	A.A. Makhrov, I.V. Vikhrev	Lowland (<200 m a.s.l.)	Recent	declining	127.53	61.045	156.389	34.92	27.3818	22.3289
Russia	Neva River => Baltic Sea	Shotkusa River	Shotkusa 1	N/A	2011	MC (IPEE)	A.A. Makhrov, I.Yu. Popov, A.N. Ostrovsky	A.A. Makhrov, I.V. Vikhrev	Lowland (<200 m a.s.l.)	Recent	declining	119.825	60.805	151.293	36.385	30.3651	24.0494
Russia	Neva River => Baltic Sea	Shotkusa River	Shotkusa 1	N/A	2011	MC (IPEE)	A.A. Makhrov, I.Yu. Popov, A.N. Ostrovsky	A.A. Makhrov, I.V. Vikhrev	Lowland (<200 m a.s.l.)	Recent	declining	126.33	63.875	159.219	35.195	27.8596	22.1048
Russia	Neva River => Baltic Sea	Shotkusa River	Shotkusa 1	N/A	2011	MC (IPEE)	A.A. Makhrov, I.Yu. Popov, A.N. Ostrovsky	A.A. Makhrov, I.V. Vikhrev	Lowland (<200 m a.s.l.)	Recent	declining	76.815	41.275	99.8025	23.85	31.0486	23.8972
Russia	Neva River => Baltic Sea	Shotkusa River	Shotkusa 1	N/A	2011	MC (IPEE)	A.A. Makhrov, I.Yu. Popov, A.N. Ostrovsky	A.A. Makhrov, I.V. Vikhrev	Lowland (<200 m a.s.l.)	Recent	declining	97.665	53.08	127.617	31.835	32.5961	24.9457
Russia	Neva River => Baltic Sea	Shotkusa River	Shotkusa 1	N/A	2011	MC (IPEE)	A.A. Makhrov, I.Yu. Popov, A.N. Ostrovsky	A.A. Makhrov, I.V. Vikhrev	Lowland (<200 m a.s.l.)	Recent	declining	124.695	64.12	158.488	39.56	31.7254	24.9609
Russia	Neva River => Baltic Sea	Shotkusa River	Shotkusa 1	N/A	2011	MC (IPEE)	A.A. Makhrov, I.Yu. Popov, A.N. Ostrovsky	A.A. Makhrov, I.V. Vikhrev	Lowland (<200 m a.s.l.)	Recent	declining	131.895	64.41	163.368	40.095	30.3992	24.5428
Russia	Neva River => Baltic Sea	Shotkusa River	Shotkusa 1	N/A	2011	MC (IPEE)	A.A. Makhrov, I.Yu. Popov, A.N. Ostrovsky	A.A. Makhrov, I.V. Vikhrev	Lowland (<200 m a.s.l.)	Recent	declining	132.445	67.62	167.738	36.075	27.2377	21.5068
Russia	Neva River => Baltic Sea	Shotkusa River	Shotkusa 1	N/A	2011	MC (IPEE)	A.A. Makhrov, I.Yu. Popov, A.N. Ostrovsky	A.A. Makhrov, I.V. Vikhrev	Lowland (<200 m a.s.l.)	Recent	declining	135.74	66.065	167.847	39.45	29.0629	23.5035
Russia	Neva River => Baltic Sea	Shotkusa River	Shotkusa 1	N/A	2011	MC (IPEE)	A.A. Makhrov, I.Yu. Popov, A.N. Ostrovsky	A.A. Makhrov, I.V. Vikhrev	Lowland (<200 m a.s.l.)	Recent	declining	120.145	57.58	147.422	34.97	29.1065	23.7209
Russia	Neva River => Baltic Sea	Shotkusa River	Shotkusa 1	N/A	2011	MC (IPEE)	A.A. Makhrov, I.Yu. Popov, A.N. Ostrovsky	A.A. Makhrov, I.V. Vikhrev	Lowland (<200 m a.s.l.)	Recent	declining	123.55	58.125	150.203	34.38	27.8268	22.8891
Russia	Neva River => Baltic Sea	Shotkusa River	Shotkusa 1	N/A	2011	MC (IPEE)	A.A. Makhrov, I.Yu. Popov, A.N. Ostrovsky	A.A. Makhrov, I.V. Vikhrev	Lowland (<200 m a.s.l.)	Recent	declining	118.6	58.37	147.473	32.74	27.6054	22.2007
Russia	Neva River => Baltic Sea	Shotkusa River	Shotkusa 1	N/A	2011	MC (IPEE)	A.A. Makhrov, I.Yu. Popov, A.N. Ostrovsky	A.A. Makhrov, I.V. Vikhrev	Lowland (<200 m a.s.l.)	Recent	declining	122.97	64.91	158.354	38.1	30.9832	24.0599
Russia	Neva River => Baltic Sea	Shotkusa River	Shotkusa 1	N/A	2011	MC (IPEE)	A.A. Makhrov, I.Yu. Popov, A.N. Ostrovsky	A.A. Makhrov, I.V. Vikhrev	Lowland (<200 m a.s.l.)	Recent	declining	130.015	64.425	162.218	35.675	27.4391	21.992
Russia	Neva River => Baltic Sea	Shotkusa River	Shotkusa 1	N/A	2011	MC (IPEE)	A.A. Makhrov, I.Yu. Popov, A.N. Ostrovsky	A.A. Makhrov, I.V. Vikhrev	Lowland (<200 m a.s.l.)	Recent	declining	124.625	57.145	149.578	35.03	28.1083	23.4193
Russia	Neva River => Baltic Sea	Shotkusa River	Shotkusa 1	N/A	2011	MC (IPEE)	A.A. Makhrov, I.Yu. Popov, A.N. Ostrovsky	A.A. Makhrov, I.V. Vikhrev	Lowland (<200 m a.s.l.)	Recent	declining	117.94	54.88	142.598	33.45	28.3619	23.4576
Russia	Neva River => Baltic Sea	Shotkusa River	Shotkusa 1	N/A	2011	MC (IPEE)	A.A. Makhrov, I.Yu. Popov, A.N. Ostrovsky	A.A. Makhrov, I.V. Vikhrev	Lowland (<200 m a.s.l.)	Recent	declining	124.45	61.625	155.221	38.57	30.9924	24.8484
Russia	Neva River => Baltic Sea	Shotkusa River	Shotkusa 1	N/A	2012	MC (IPEE)	A.A. Makhrov, I.Yu. Popov, A.N. Ostrovsky	A.A. Makhrov, I.V. Vikhrev	Lowland (<200 m a.s.l.)	Recent	declining	129.95	63.66	161.212	35.89	27.6183	22.2627
Russia	Neva River => Baltic Sea	Shotkusa River	Shotkusa 1	N/A	2012	MC (IPEE)	A.A. Makhrov, I.Yu. Popov, A.N. Ostrovsky	A.A. Makhrov, I.V. Vikhrev	Lowland (<200 m a.s.l.)	Recent	declining	120.48	63.45	154.97	38.64	32.0717	24.9338
Russia	Neva River => Baltic Sea	Shotkusa River	Shotkusa 1	N/A	2012	MC (IPEE)	A.A. Makhrov, I.Yu. Popov, A.N. Ostrovsky	A.A. Makhrov, I.V. Vikhrev	Lowland (<200 m a.s.l.)	Recent	declining	133.58	65.76	166.122	35.93	26.8977	21.6287
Russia	Neva River => Baltic Sea	Shotkusa River	Shotkusa 1	N/A	2012	MC (IPEE)	A.A. Makhrov, I.Yu. Popov, A.N. Ostrovsky	A.A. Makhrov, I.V. Vikhrev	Lowland (<200 m a.s.l.)	Recent	declining	132.18	64.48	163.633	42.04	31.8051	25.6917
Russia	Neva River => Baltic Sea	Shotkusa River	Shotkusa 1	N/A	2012	MC (IPEE)	A.A. Makhrov, I.Yu. Popov, A.N. Ostrovsky	A.A. Makhrov, I.V. Vikhrev	Lowland (<200 m a.s.l.)	Recent	declining	117.34	66.13	156.134	35.4	30.1687	22.6728
Latvia	Gauja River => Baltic Sea	Rauza River	Rauza 1-2	N/A	2011	FM	M. Rudzite	M. Rudzite	Lowland (<200 m a.s.l.)	Recent	declining	61	29	74.5485	20	32.7869	26.8282
Latvia	Gauja River => Baltic Sea	Rauza River	Rauza 1-2	N/A	2011	FM	M. Rudzite	M. Rudzite	Lowland (<200 m a.s.l.)	Recent	declining	77	36	93.3193	22	28.5714	23.575
Latvia	Gauja River => Baltic Sea	Rauza River	Rauza 1-2	N/A	2011	FM	M. Rudzite	M. Rudzite	Lowland (<200 m a.s.l.)	Recent	declining	106	49	127.74	34.2	32.2642	26.7732
Latvia	Gauja River => Baltic Sea	Rauza River	Rauza 1-2	N/A	2011	FM	M. Rudzite	M. Rudzite	Lowland (<200 m a.s.l.)	Recent	declining	100	50	125.331	32.5	32.5	25.9312
Latvia	Gauja River => Baltic Sea	Rauza River	Rauza 1-2	N/A	2011	FM	M. Rudzite	M. Rudzite	Lowland (<200 m a.s.l.)	Recent	declining	96.5	47.5	120.001	31.5	32.6425	26.2497
Latvia	Gauja River => Baltic Sea	Rauza River	Rauza 1-2	N/A	2011	FM	M. Rudzite	M. Rudzite	Lowland (<200 m a.s.l.)	Recent	declining	99	49	123.45	30	30.303	24.3014
Latvia	Gauja River => Baltic Sea	Rauza River	Rauza 1-2	N/A	2011	FM	M. Rudzite	M. Rudzite	Lowland (<200 m a.s.l.)	Recent	declining	98	46.5	119.65	31	31.6327	25.9088
Latvia	Gauja River => Baltic Sea	Rauza River	Rauza 1-2	N/A	2011	FM	M. Rudzite	M. Rudzite	Lowland (<200 m a.s.l.)	Recent	declining	63.5	30	77.3611	18	28.3465	23.2675
Latvia	Gauja River => Baltic Sea	Rauza River	Rauza 1-2	N/A	2011	FM	M. Rudzite	M. Rudzite	Lowland (<200 m a.s.l.)	Recent	declining	79.5	36.2	95.0852	23	28.9308	24.1888
Latvia	Gauja River => Baltic Sea	Rauza River	Rauza 1-2	N/A	2011	FM	M. Rudzite	M. Rudzite	Lowland (<200 m a.s.l.)	Recent	declining	84.5	39	101.75	25	29.5858	24.57
Latvia	Gauja River => Baltic Sea	Rauza River	Rauza 1-2	N/A	2011	FM	M. Rudzite	M. Rudzite	Lowland (<200 m a.s.l.)	Recent	declining	91.5	45.5	114.364	28	30.6011	24.4831
Latvia	Gauja River => Baltic Sea	Rauza River	Rauza 1-2	N/A	2011	FM	M. Rudzite	M. Rudzite	Lowland (<200 m a.s.l.)	Recent	declining	66.5	32.5	82.4	19.5	29.3233	23.665
Latvia	Gauja River => Baltic Sea	Rauza River	Rauza 1-2	N/A	2011	FM	M. Rudzite	M. Rudzite	Lowland (<200 m a.s.l.)	Recent	declining	69.5	35.5	88.0403	20	28.777	22.7169
Latvia	Gauja River => Baltic Sea	Rauza River	Rauza 1-2	N/A	2011	FM	M. Rudzite	M. Rudzite	Lowland (<200 m a.s.l.)	Recent	declining	65.5	33.5	83.0267	20.5	31.2977	24.6908
Latvia	Gauja River => Baltic Sea	Rauza River	Rauza 1-2	N/A	2011	FM	M. Rudzite	M. Rudzite	Lowland (<200 m a.s.l.)	Recent	declining	72	35	88.9765	20.5	28.4722	23.0398
Latvia	Gauja River => Baltic Sea	Rauza River	Rauza 1-2	N/A	2011	FM	M. Rudzite	M. Rudzite	Lowland (<200 m a.s.l.)	Recent	declining	72	39.5	94.5235	22	30.5556	23.2746
Latvia	Gauja River => Baltic Sea	Rauza River	Rauza 1-2	N/A	2011	FM	M. Rudzite	M. Rudzite	Lowland (<200 m a.s.l.)	Recent	declining	65.5	32.5	81.7781	19	29.0076	23.2336
Latvia	Gauja River => Baltic Sea	Rauza River	Rauza 1-2	N/A	2011	FM	M. Rudzite	M. Rudzite	Lowland (<200 m a.s.l.)	Recent	declining	109	54	135.983	34	31.1927	25.0031
Latvia	Gauja River => Baltic Sea	Rauza River	Rauza 1-2	N/A	2011	FM	M. Rudzite	M. Rudzite	Lowland (<200 m a.s.l.)	Recent	declining	105.5	51	130.013	31	29.3839	23.8438
Latvia	Gauja River => Baltic Sea	Rauza River	Rauza 1-2	N/A	2011	FM	M. Rudzite	M. Rudzite	Lowland (<200 m a.s.l.)	Recent	declining	93	44	113.382	25	26.8817	22.0494
Latvia	Gauja River => Baltic Sea	Rauza River	Rauza 1-2	N/A	2011	FM	M. Rudzite	M. Rudzite	Lowland (<200 m a.s.l.)	Recent	declining	79.5	39.5	99.3247	22.5	28.3019	22.653
Latvia	Gauja River => Baltic Sea	Rauza River	Rauza 1-2	N/A	2011	FM	M. Rudzite	M. Rudzite	Lowland (<200 m a.s.l.)	Recent	declining	105	46.5	123.85	27.5	26.1905	22.2043
Latvia	Gauja River => Baltic Sea	Rauza River	Rauza 1-2	N/A	2011	FM	M. Rudzite	M. Rudzite	Lowland (<200 m a.s.l.)	Recent	declining	100	47	121.513	27	27	22.2198
Latvia	Gauja River => Baltic Sea	Rauza River	Rauza 1-2	N/A	2011	FM	M. Rudzite	M. Rudzite	Lowland (<200 m a.s.l.)	Recent	declining	101	50.5	126.585	30	29.703	23.6995
Latvia	Gauja River => Baltic Sea	Rauza River	Rauza 1-2	N/A	2011	FM	M. Rudzite	M. Rudzite	Lowland (<200 m a.s.l.)	Recent	declining	111.5	55	138.801	35	31.3901	25.2159
Latvia	Gauja River => Baltic Sea	Rauza River	Rauza 1-2	N/A	2011	FM	M. Rudzite	M. Rudzite	Lowland (<200 m a.s.l.)	Recent	declining	95.5	46	117.478	26.5	27.7487	22.5575
Latvia	Gauja River => Baltic Sea	Rauza River	Rauza 1-2	N/A	2011	FM	M. Rudzite	M. Rudzite	Lowland (<200 m a.s.l.)	Recent	declining	108.5	54	135.671	32.5	29.9539	23.955
Latvia	Gauja River => Baltic Sea	Rauza River	Rauza 1-2	N/A	2011	FM	M. Rudzite	M. Rudzite	Lowland (<200 m a.s.l.)	Recent	declining	94.5	46	116.861	25.5	26.9841	21.8208
Latvia	Gauja River => Baltic Sea	Rauza River	Rauza 1-2	N/A	2011	FM	M. Rudzite	M. Rudzite	Lowland (<200 m a.s.l.)	Recent	declining	90	41.5	108.323	26	28.8889	24.0023
Latvia	Gauja River => Baltic Sea	Rauza River	Rauza 1-2	N/A	2011	FM	M. Rudzite	M. Rudzite	Lowland (<200 m a.s.l.)	Recent	declining	109	47	126.864	33	30.2752	26.0122
Latvia	Gauja River => Baltic Sea	Rauza River	Rauza 1-2	N/A	2011	FM	M. Rudzite	M. Rudzite	Lowland (<200 m a.s.l.)	Recent	declining	92	45.5	114.677	29	31.5217	25.2885
Latvia	Gauja River => Baltic Sea	Rauza River	Rauza 1-2	N/A	2011	FM	M. Rudzite	M. Rudzite	Lowland (<200 m a.s.l.)	Recent	declining	115	55	140.963	32.5	28.2609	23.0557
Latvia	Gauja River => Baltic Sea	Rauza River	Rauza 1-2	N/A	2011	FM	M. Rudzite	M. Rudzite	Lowland (<200 m a.s.l.)	Recent	declining	112	53	136.559	28	25	20.5039
Latvia	Gauja River => Baltic Sea	Rauza River	Rauza 1-2	N/A	2011	FM	M. Rudzite	M. Rudzite	Lowland (<200 m a.s.l.)	Recent	declining	125.5	59.5	153.164	36.5	29.0837	23.8307
Latvia	Gauja River => Baltic Sea	Rauza River	Rauza 1-2	N/A	2011	FM	M. Rudzite	M. Rudzite	Lowland (<200 m a.s.l.)	Recent	declining	108.5	54.5	136.298	33	30.4147	24.2117
Latvia	Gauja River => Baltic Sea	Rauza River	Rauza 1-2	N/A	2011	FM	M. Rudzite	M. Rudzite	Lowland (<200 m a.s.l.)	Recent	declining	114	56.5	142.25	32.5	28.5088	22.8471
Latvia	Gauja River => Baltic Sea	Rauza River	Rauza 1-2	N/A	2011	FM	M. Rudzite	M. Rudzite	Lowland (<200 m a.s.l.)	Recent	declining	107.5	51	131.239	29.5	27.4419	22.478
Latvia	Gauja River => Baltic Sea	Rauza River	Rauza 1-2	N/A	2011	FM	M. Rudzite	M. Rudzite	Lowland (<200 m a.s.l.)	Recent	declining	112.5	52	135.567	28.5	25.3333	21.0229
Latvia	Gauja River => Baltic Sea	Rauza River	Rauza 1-2	N/A	2011	FM	M. Rudzite	M. Rudzite	Lowland (<200 m a.s.l.)	Recent	declining	95.5	49	121.248	28	29.3194	23.0932
Latvia	Gauja River => Baltic Sea	Rauza River	Rauza 1-2	N/A	2011	FM	M. Rudzite	M. Rudzite	Lowland (<200 m a.s.l.)	Recent	declining	103	50.5	127.832	28.5	27.6699	22.2949
Latvia	Gauja River => Baltic Sea	Rauza River	Rauza 1-2	N/A	2011	FM	M. Rudzite	M. Rudzite	Lowland (<200 m a.s.l.)	Recent	declining	101.5	46.5	121.768	27	26.601	22.1732
Latvia	Gauja River => Baltic Sea	Rauza River	Rauza 1-2	N/A	2011	FM	M. Rudzite	M. Rudzite	Lowland (<200 m a.s.l.)	Recent	declining	67	33	83.343	17	25.3731	20.3976
Latvia	Gauja River => Baltic Sea	Rauza River	Rauza 1-2	N/A	2011	FM	M. Rudzite	M. Rudzite	Lowland (<200 m a.s.l.)	Recent	declining	88.5	41	106.767	20	22.5989	18.7323
Latvia	Gauja River => Baltic Sea	Rauza River	Rauza 1-2	N/A	2011	FM	M. Rudzite	M. Rudzite	Lowland (<200 m a.s.l.)	Recent	declining	109	54.5	136.611	36	33.0275	26.3522
Latvia	Gauja River => Baltic Sea	Rauza River	Rauza 1-2	N/A	2011	FM	M. Rudzite	M. Rudzite	Lowland (<200 m a.s.l.)	Recent	declining	110.5	54.5	137.548	35.5	32.1267	25.8092
Latvia	Gauja River => Baltic Sea	Rauza River	Rauza 1-2	N/A	2011	FM	M. Rudzite	M. Rudzite	Lowland (<200 m a.s.l.)	Recent	declining	90.5	45.5	113.738	29	32.0442	25.4972
Latvia	Gauja River => Baltic Sea	Rauza River	Rauza 1-2	N/A	2011	FM	M. Rudzite	M. Rudzite	Lowland (<200 m a.s.l.)	Recent	declining	95	47	118.437	27.5	28.9474	23.2192
Latvia	Gauja River => Baltic Sea	Rauza River	Rauza 1-2	N/A	2011	FM	M. Rudzite	M. Rudzite	Lowland (<200 m a.s.l.)	Recent	declining	86	42.5	107.157	28.5	33.1395	26.5966
Latvia	Gauja River => Baltic Sea	Rauza River	Rauza 1-2	N/A	2011	FM	M. Rudzite	M. Rudzite	Lowland (<200 m a.s.l.)	Recent	declining	77.5	41.5	100.519	25	32.2581	24.8708
Latvia	Gauja River => Baltic Sea	Rauza River	Rauza 1-2	N/A	2011	FM	M. Rudzite	M. Rudzite	Lowland (<200 m a.s.l.)	Recent	declining	119.5	57	146.284	34.5	28.8703	23.5843
Latvia	Gauja River => Baltic Sea	Rauza River	Rauza 1-2	N/A	2011	FM	M. Rudzite	M. Rudzite	Lowland (<200 m a.s.l.)	Recent	declining	119	57.5	146.616	37.5	31.5126	25.577
Latvia	Gauja River => Baltic Sea	Rauza River	Rauza 1-2	N/A	2011	FM	M. Rudzite	M. Rudzite	Lowland (<200 m a.s.l.)	Recent	declining	72	41.5	96.8869	26.5	36.8056	27.3515
Latvia	Gauja River => Baltic Sea	Rauza River	Rauza 1-2	N/A	2011	FM	M. Rudzite	M. Rudzite	Lowland (<200 m a.s.l.)	Recent	declining	99.2	50	124.829	32	32.2581	25.6351
Latvia	Gauja River => Baltic Sea	Rauza River	Rauza 1-2	N/A	2011	FM	M. Rudzite	M. Rudzite	Lowland (<200 m a.s.l.)	Recent	declining	121	58	148.485	36	29.7521	24.2449
Latvia	Gauja River => Baltic Sea	Rauza River	Rauza 1-2	N/A	2011	FM	M. Rudzite	M. Rudzite	Lowland (<200 m a.s.l.)	Recent	declining	105	52	130.97	31.5	30	24.0513
Latvia	Gauja River => Baltic Sea	Rauza River	Rauza 1-2	N/A	2011	FM	M. Rudzite	M. Rudzite	Lowland (<200 m a.s.l.)	Recent	declining	89	46.5	114.024	27	30.3371	23.6792
Latvia	Gauja River => Baltic Sea	Rauza River	Rauza 1-2	N/A	2011	FM	M. Rudzite	M. Rudzite	Lowland (<200 m a.s.l.)	Recent	declining	94.5	46.5	117.494	30.5	32.2751	25.9587
Latvia	Gauja River => Baltic Sea	Rauza River	Rauza 1-2	N/A	2011	FM	M. Rudzite	M. Rudzite	Lowland (<200 m a.s.l.)	Recent	declining	98.5	50	124.388	30	30.4569	24.1181
Latvia	Gauja River => Baltic Sea	Rauza River	Rauza 1-2	N/A	2011	FM	M. Rudzite	M. Rudzite	Lowland (<200 m a.s.l.)	Recent	declining	121.5	61.5	153.215	37	30.4527	24.1491
Latvia	Gauja River => Baltic Sea	Rauza River	Rauza 1-2	N/A	2011	FM	M. Rudzite	M. Rudzite	Lowland (<200 m a.s.l.)	Recent	declining	116	55	141.575	34.5	29.7414	24.3688
Latvia	Gauja River => Baltic Sea	Rauza River	Rauza 1-2	N/A	2011	FM	M. Rudzite	M. Rudzite	Lowland (<200 m a.s.l.)	Recent	declining	92.5	43.5	112.432	28	30.2703	24.9039
Latvia	Gauja River => Baltic Sea	Rauza River	Rauza 1-2	N/A	2011	FM	M. Rudzite	M. Rudzite	Lowland (<200 m a.s.l.)	Recent	declining	108.5	53	134.409	33	30.4147	24.552
Latvia	Gauja River => Baltic Sea	Rauza River	Rauza 1-2	N/A	2011	FM	M. Rudzite	M. Rudzite	Lowland (<200 m a.s.l.)	Recent	declining	107.5	52.5	133.155	32	29.7674	24.0321
Latvia	Gauja River => Baltic Sea	Rauza River	Rauza 1-2	N/A	2011	FM	M. Rudzite	M. Rudzite	Lowland (<200 m a.s.l.)	Recent	declining	104.5	51.5	130.028	37	35.4067	28.4554
Latvia	Gauja River => Baltic Sea	Rauza River	Rauza 1-2	N/A	2011	FM	M. Rudzite	M. Rudzite	Lowland (<200 m a.s.l.)	Recent	declining	112.5	57	141.935	35.5	31.5556	25.0115
Latvia	Gauja River => Baltic Sea	Rauza River	Rauza 1-2	N/A	2011	FM	M. Rudzite	M. Rudzite	Lowland (<200 m a.s.l.)	Recent	declining	120	58.5	148.506	37	30.8333	24.9148
Latvia	Gauja River => Baltic Sea	Rauza River	Rauza 1-2	N/A	2011	FM	M. Rudzite	M. Rudzite	Lowland (<200 m a.s.l.)	Recent	declining	88.5	46	113.09	29	32.7684	25.6432
Latvia	Gauja River => Baltic Sea	Rauza River	Rauza 1-2	N/A	2011	FM	M. Rudzite	M. Rudzite	Lowland (<200 m a.s.l.)	Recent	declining	98.5	46	119.309	27.5	27.9188	23.0495
Latvia	Gauja River => Baltic Sea	Rauza River	Rauza 1-2	N/A	2011	FM	M. Rudzite	M. Rudzite	Lowland (<200 m a.s.l.)	Recent	declining	109	53	134.718	35	32.1101	25.9802
Latvia	Gauja River => Baltic Sea	Rauza River	Rauza 1-2	N/A	2011	FM	M. Rudzite	M. Rudzite	Lowland (<200 m a.s.l.)	Recent	declining	106.5	53.5	133.791	34	31.9249	25.4128
Latvia	Gauja River => Baltic Sea	Rauza River	Rauza 1-2	N/A	2011	FM	M. Rudzite	M. Rudzite	Lowland (<200 m a.s.l.)	Recent	declining	85.5	41.5	105.58	25	29.2398	23.6787
Latvia	Gauja River => Baltic Sea	Rauza River	Rauza 1-2	N/A	2011	FM	M. Rudzite	M. Rudzite	Lowland (<200 m a.s.l.)	Recent	declining	106.5	53	133.164	35	32.8638	26.2833
Latvia	Gauja River => Baltic Sea	Rauza River	Rauza 1-2	N/A	2011	FM	M. Rudzite	M. Rudzite	Lowland (<200 m a.s.l.)	Recent	declining	116	55.5	142.217	35.5	30.6034	24.9619
Latvia	Gauja River => Baltic Sea	Rauza River	Rauza 1-2	N/A	2011	FM	M. Rudzite	M. Rudzite	Lowland (<200 m a.s.l.)	Recent	declining	101	49	124.691	31	30.6931	24.8615
Latvia	Gauja River => Baltic Sea	Rauza River	Rauza 1-2	N/A	2011	FM	M. Rudzite	M. Rudzite	Lowland (<200 m a.s.l.)	Recent	declining	109	54	135.983	32.5	29.8165	23.9
Latvia	Gauja River => Baltic Sea	Rauza River	Rauza 1-2	N/A	2011	FM	M. Rudzite	M. Rudzite	Lowland (<200 m a.s.l.)	Recent	declining	100	48.5	123.437	29	29	23.4937
Latvia	Gauja River => Baltic Sea	Rauza River	Rauza 1-2	N/A	2011	FM	M. Rudzite	M. Rudzite	Lowland (<200 m a.s.l.)	Recent	declining	113.5	55	140.041	37.5	33.0396	26.7779
Latvia	Gauja River => Baltic Sea	Rauza River	Rauza 1-2	N/A	2011	FM	M. Rudzite	M. Rudzite	Lowland (<200 m a.s.l.)	Recent	declining	87.5	46.5	113.059	27	30.8571	23.8813
Latvia	Gauja River => Baltic Sea	Rauza River	Rauza 1-2	N/A	2011	FM	M. Rudzite	M. Rudzite	Lowland (<200 m a.s.l.)	Recent	declining	101.5	49.5	125.635	31.5	31.0345	25.0726
Latvia	Gauja River => Baltic Sea	Rauza River	Rauza 1-2	N/A	2011	FM	M. Rudzite	M. Rudzite	Lowland (<200 m a.s.l.)	Recent	declining	89	47.5	115.244	27	30.3371	23.4286
Latvia	Gauja River => Baltic Sea	Rauza River	Rauza 1-2	N/A	2011	FM	M. Rudzite	M. Rudzite	Lowland (<200 m a.s.l.)	Recent	declining	123	59.5	151.63	38	30.8943	25.061
Latvia	Gauja River => Baltic Sea	Rauza River	Rauza 1-2	N/A	2011	FM	M. Rudzite	M. Rudzite	Lowland (<200 m a.s.l.)	Recent	declining	115	57	143.503	36	31.3043	25.0866
Latvia	Gauja River => Baltic Sea	Rauza River	Rauza 1-2	N/A	2011	FM	M. Rudzite	M. Rudzite	Lowland (<200 m a.s.l.)	Recent	declining	99.5	47.5	121.852	28.5	28.6432	23.389
Latvia	Gauja River => Baltic Sea	Rauza River	Rauza 1-2	N/A	2011	FM	M. Rudzite	M. Rudzite	Lowland (<200 m a.s.l.)	Recent	declining	105.5	53.5	133.161	34	32.2275	25.5329
Latvia	Gauja River => Baltic Sea	Rauza River	Rauza 1-2	N/A	2011	FM	M. Rudzite	M. Rudzite	Lowland (<200 m a.s.l.)	Recent	declining	89	43.5	110.285	27	30.3371	24.4821
Latvia	Gauja River => Baltic Sea	Rauza River	Rauza 1-2	N/A	2011	FM	M. Rudzite	M. Rudzite	Lowland (<200 m a.s.l.)	Recent	declining	101.5	48	123.717	29.5	29.064	23.8448
Latvia	Gauja River => Baltic Sea	Rauza River	Rauza 1-2	N/A	2011	FM	M. Rudzite	M. Rudzite	Lowland (<200 m a.s.l.)	Recent	declining	100.5	50	125.644	31.5	31.3433	25.0708
Latvia	Gauja River => Baltic Sea	Rauza River	Rauza 1-2	N/A	2011	FM	M. Rudzite	M. Rudzite	Lowland (<200 m a.s.l.)	Recent	declining	76	38.5	95.8765	24	31.5789	25.0322
Latvia	Gauja River => Baltic Sea	Rauza River	Rauza 1-2	N/A	2011	FM	M. Rudzite	M. Rudzite	Lowland (<200 m a.s.l.)	Recent	declining	107	53	133.476	34	31.7757	25.4727
Latvia	Gauja River => Baltic Sea	Rauza River	Rauza 1-2	N/A	2011	FM	M. Rudzite	M. Rudzite	Lowland (<200 m a.s.l.)	Recent	declining	94	43.5	113.34	28.5	30.3191	25.1456
Latvia	Gauja River => Baltic Sea	Rauza River	Rauza 1-2	N/A	2011	FM	M. Rudzite	M. Rudzite	Lowland (<200 m a.s.l.)	Recent	declining	120	53.5	142.018	36	30	25.349
Latvia	Daugava River => Baltic Sea	Tumsupe Stream	Tumsupe 1	N/A	2011	FM	M. Rudzite	M. Rudzite	Lowland (<200 m a.s.l.)	Recent	declining	67.5	35	86.1511	20.5	30.3704	23.7954
Latvia	Daugava River => Baltic Sea	Tumsupe Stream	Tumsupe 1	N/A	2011	FM	M. Rudzite	M. Rudzite	Lowland (<200 m a.s.l.)	Recent	declining	73	37	92.1165	22.5	30.8219	24.4256
Latvia	Daugava River => Baltic Sea	Tumsupe Stream	Tumsupe 1	N/A	2011	FM	M. Rudzite	M. Rudzite	Lowland (<200 m a.s.l.)	Recent	declining	89	43.5	110.285	30.9	34.7191	28.0184
Latvia	Daugava River => Baltic Sea	Tumsupe Stream	Tumsupe 1	N/A	2011	FM	M. Rudzite	M. Rudzite	Lowland (<200 m a.s.l.)	Recent	declining	90.5	44.5	112.481	29	32.0442	25.7821
Latvia	Daugava River => Baltic Sea	Tumsupe Stream	Tumsupe 1	N/A	2011	FM	M. Rudzite	M. Rudzite	Lowland (<200 m a.s.l.)	Recent	declining	87	41.5	106.502	25.5	29.3103	23.9432
Latvia	Daugava River => Baltic Sea	Tumsupe Stream	Tumsupe 1	N/A	2011	FM	M. Rudzite	M. Rudzite	Lowland (<200 m a.s.l.)	Recent	declining	98.5	47.5	121.238	30.5	30.9645	25.1571
Latvia	Daugava River => Baltic Sea	Tumsupe Stream	Tumsupe 1	N/A	2011	FM	M. Rudzite	M. Rudzite	Lowland (<200 m a.s.l.)	Recent	declining	81.5	39	99.9277	23	28.2209	23.0166
Latvia	Daugava River => Baltic Sea	Tumsupe Stream	Tumsupe 1	N/A	2011	FM	M. Rudzite	M. Rudzite	Lowland (<200 m a.s.l.)	Recent	declining	91.5	42	109.878	28.5	31.1475	25.9379
Latvia	Daugava River => Baltic Sea	Tumsupe Stream	Tumsupe 1	N/A	2011	FM	M. Rudzite	M. Rudzite	Lowland (<200 m a.s.l.)	Recent	declining	97	47	119.677	29	29.8969	24.2319
Latvia	Daugava River => Baltic Sea	Tumsupe Stream	Tumsupe 1	N/A	2011	FM	M. Rudzite	M. Rudzite	Lowland (<200 m a.s.l.)	Recent	declining	79	39.5	99.0118	25	31.6456	25.2495
Latvia	Daugava River => Baltic Sea	Tumsupe Stream	Tumsupe 1	N/A	2011	FM	M. Rudzite	M. Rudzite	Lowland (<200 m a.s.l.)	Recent	declining	84.5	41	104.327	27	31.9527	25.8803
Latvia	Daugava River => Baltic Sea	Tumsupe Stream	Tumsupe 1	N/A	2011	FM	M. Rudzite	M. Rudzite	Lowland (<200 m a.s.l.)	Recent	declining	81	41	102.143	24	29.6296	23.4964
Latvia	Daugava River => Baltic Sea	Tumsupe Stream	Tumsupe 1	N/A	2011	FM	M. Rudzite	M. Rudzite	Lowland (<200 m a.s.l.)	Recent	declining	91	44.5	112.791	29.5	32.4176	26.1545
Latvia	Daugava River => Baltic Sea	Tumsupe Stream	Tumsupe 1	N/A	2011	FM	M. Rudzite	M. Rudzite	Lowland (<200 m a.s.l.)	Recent	declining	91.5	42.5	110.53	26	28.4153	23.523
Latvia	Daugava River => Baltic Sea	Tumsupe Stream	Tumsupe 1	N/A	2011	FM	M. Rudzite	M. Rudzite	Lowland (<200 m a.s.l.)	Recent	declining	92	44	112.77	29	31.5217	25.716
Latvia	Daugava River => Baltic Sea	Tumsupe Stream	Tumsupe 1	N/A	2011	FM	M. Rudzite	M. Rudzite	Lowland (<200 m a.s.l.)	Recent	declining	89	42	108.366	26	29.2135	23.9927
Latvia	Daugava River => Baltic Sea	Tumsupe Stream	Tumsupe 1	N/A	2011	FM	M. Rudzite	M. Rudzite	Lowland (<200 m a.s.l.)	Recent	declining	101.5	47	122.421	26	25.6158	21.2381
Latvia	Daugava River => Baltic Sea	Tumsupe Stream	Tumsupe 1	N/A	2011	FM	M. Rudzite	M. Rudzite	Lowland (<200 m a.s.l.)	Recent	declining	100	49	124.072	30	30	24.1796
Latvia	Daugava River => Baltic Sea	Tumsupe Stream	Tumsupe 1	N/A	2011	FM	M. Rudzite	M. Rudzite	Lowland (<200 m a.s.l.)	Recent	declining	97	45	117.103	27	27.8351	23.0567
Latvia	Daugava River => Baltic Sea	Tumsupe Stream	Tumsupe 1	N/A	2011	FM	M. Rudzite	M. Rudzite	Lowland (<200 m a.s.l.)	Recent	declining	93	45.5	115.298	28	30.1075	24.2849
Latvia	Daugava River => Baltic Sea	Tumsupe Stream	Tumsupe 1	N/A	2011	FM	M. Rudzite	M. Rudzite	Lowland (<200 m a.s.l.)	Recent	declining	93	44	113.382	28	30.1075	24.6954
Latvia	Daugava River => Baltic Sea	Tumsupe Stream	Tumsupe 1	N/A	2011	FM	M. Rudzite	M. Rudzite	Lowland (<200 m a.s.l.)	Recent	declining	97	45.5	117.752	27.5	28.3505	23.3543
Latvia	Daugava River => Baltic Sea	Tumsupe Stream	Tumsupe 1	N/A	2011	FM	M. Rudzite	M. Rudzite	Lowland (<200 m a.s.l.)	Recent	declining	105	48	125.832	30	28.5714	23.8414
Latvia	Daugava River => Baltic Sea	Tumsupe Stream	Tumsupe 1	N/A	2011	FM	M. Rudzite	M. Rudzite	Lowland (<200 m a.s.l.)	Recent	declining	92.5	43	111.784	25.5	27.5676	22.8118
Latvia	Daugava River => Baltic Sea	Tumsupe Stream	Tumsupe 1	N/A	2011	FM	M. Rudzite	M. Rudzite	Lowland (<200 m a.s.l.)	Recent	declining	94.5	46.5	117.494	28	29.6296	23.8309
Latvia	Daugava River => Baltic Sea	Tumsupe Stream	Tumsupe 1	N/A	2011	FM	M. Rudzite	M. Rudzite	Lowland (<200 m a.s.l.)	Recent	declining	96.5	46.5	118.731	30	31.0881	25.2671
Latvia	Daugava River => Baltic Sea	Tumsupe Stream	Tumsupe 1	N/A	2011	FM	M. Rudzite	M. Rudzite	Lowland (<200 m a.s.l.)	Recent	declining	83	40.5	102.764	24	28.9157	23.3545
Latvia	Daugava River => Baltic Sea	Tumsupe Stream	Tumsupe 1	N/A	2011	FM	M. Rudzite	M. Rudzite	Lowland (<200 m a.s.l.)	Recent	declining	85.5	40.5	104.3	25	29.2398	23.9693
Latvia	Daugava River => Baltic Sea	Tumsupe Stream	Tumsupe 1	N/A	2011	FM	M. Rudzite	M. Rudzite	Lowland (<200 m a.s.l.)	Recent	declining	82.5	41.5	103.711	26	31.5152	25.0696
Latvia	Daugava River => Baltic Sea	Tumsupe Stream	Tumsupe 1	N/A	2011	FM	M. Rudzite	M. Rudzite	Lowland (<200 m a.s.l.)	Recent	declining	78.5	41.5	101.166	23.5	29.9363	23.2292
Latvia	Daugava River => Baltic Sea	Tumsupe Stream	Tumsupe 1	N/A	2011	FM	M. Rudzite	M. Rudzite	Lowland (<200 m a.s.l.)	Recent	declining	76.5	36.5	93.6596	28	36.6013	29.8955
Latvia	Daugava River => Baltic Sea	Tumsupe Stream	Tumsupe 1	N/A	2011	FM	M. Rudzite	M. Rudzite	Lowland (<200 m a.s.l.)	Recent	declining	84	42	105.278	21.5	25.5952	20.422
Latvia	Daugava River => Baltic Sea	Tumsupe Stream	Tumsupe 1	N/A	2011	FM	M. Rudzite	M. Rudzite	Lowland (<200 m a.s.l.)	Recent	declining	81.5	40	101.201	25	30.6748	24.7034
Latvia	Daugava River => Baltic Sea	Tumsupe Stream	Tumsupe 1	N/A	2011	FM	M. Rudzite	M. Rudzite	Lowland (<200 m a.s.l.)	Recent	declining	92	43.5	112.128	28.5	30.9783	25.4174
Latvia	Daugava River => Baltic Sea	Tumsupe Stream	Tumsupe 1	N/A	2011	FM	M. Rudzite	M. Rudzite	Lowland (<200 m a.s.l.)	Recent	declining	97	44.5	116.45	27.5	28.3505	23.6152
Latvia	Daugava River => Baltic Sea	Tumsupe Stream	Tumsupe 1	N/A	2011	FM	M. Rudzite	M. Rudzite	Lowland (<200 m a.s.l.)	Recent	declining	99.3	48.5	123.004	29.5	29.708	23.9829
Latvia	Daugava River => Baltic Sea	Tumsupe Stream	Tumsupe 1	N/A	2011	FM	M. Rudzite	M. Rudzite	Lowland (<200 m a.s.l.)	Recent	declining	73	35	89.5922	21	28.7671	23.4395
Latvia	Daugava River => Baltic Sea	Tumsupe Stream	Tumsupe 1	N/A	2011	FM	M. Rudzite	M. Rudzite	Lowland (<200 m a.s.l.)	Recent	declining	80	39.5	99.6365	23	28.75	23.0839
Latvia	Daugava River => Baltic Sea	Tumsupe Stream	Tumsupe 1	N/A	2011	FM	M. Rudzite	M. Rudzite	Lowland (<200 m a.s.l.)	Recent	declining	80	39	99.0039	21	26.25	21.2113
Latvia	Daugava River => Baltic Sea	Tumsupe Stream	Tumsupe 1	N/A	2011	FM	M. Rudzite	M. Rudzite	Lowland (<200 m a.s.l.)	Recent	declining	91.5	44	112.464	32	34.9727	28.4537
Latvia	Daugava River => Baltic Sea	Tumsupe Stream	Tumsupe 1	N/A	2011	FM	M. Rudzite	M. Rudzite	Lowland (<200 m a.s.l.)	Recent	declining	94	43	112.687	28	29.7872	24.8476
Latvia	Daugava River => Baltic Sea	Tumsupe Stream	Tumsupe 1	N/A	2011	FM	M. Rudzite	M. Rudzite	Lowland (<200 m a.s.l.)	Recent	declining	98	43	115.059	30	30.6122	26.0735
Russia	White Sea	Varzuga River	Varzuga 1	N/A	2012	FM	A. A. Zotin	A. A. Zotin	Lowland (<200 m a.s.l.)	Recent	viable	73.7	32.7	87.0127	20.5	27.8155	23.5598
Russia	White Sea	Varzuga River	Varzuga 1	N/A	2012	FM	A. A. Zotin	A. A. Zotin	Lowland (<200 m a.s.l.)	Recent	viable	100.6	41	113.832	25	24.8509	21.9621
Russia	White Sea	Varzuga River	Varzuga 1	N/A	2012	FM	A. A. Zotin	A. A. Zotin	Lowland (<200 m a.s.l.)	Recent	viable	86.7	36.9	100.253	20.4	23.5294	20.3485
Russia	White Sea	Varzuga River	Varzuga 1	N/A	2012	FM	A. A. Zotin	A. A. Zotin	Lowland (<200 m a.s.l.)	Recent	viable	98.2	42.5	114.505	24.2	24.6436	21.1344
Russia	White Sea	Varzuga River	Varzuga 1	N/A	2012	FM	A. A. Zotin	A. A. Zotin	Lowland (<200 m a.s.l.)	Recent	viable	86.1	38.3	101.783	20.5	23.8095	20.1409
Russia	White Sea	Varzuga River	Varzuga 1	N/A	2012	FM	A. A. Zotin	A. A. Zotin	Lowland (<200 m a.s.l.)	Recent	viable	69.3	31.5	82.8127	16.5	23.8095	19.9245
Russia	White Sea	Varzuga River	Varzuga 1	N/A	2012	FM	A. A. Zotin	A. A. Zotin	Lowland (<200 m a.s.l.)	Recent	viable	94.2	39.3	107.844	22.5	23.8854	20.8634
Russia	White Sea	Varzuga River	Varzuga 1	N/A	2012	FM	A. A. Zotin	A. A. Zotin	Lowland (<200 m a.s.l.)	Recent	viable	80.7	34.7	93.7943	21.2	26.2701	22.6027
Russia	White Sea	Varzuga River	Varzuga 1	N/A	2012	FM	A. A. Zotin	A. A. Zotin	Lowland (<200 m a.s.l.)	Recent	viable	94	42.1	111.501	27.2	28.9362	24.3943
Russia	White Sea	Varzuga River	Varzuga 1	N/A	2012	FM	A. A. Zotin	A. A. Zotin	Lowland (<200 m a.s.l.)	Recent	viable	90.5	37.5	103.256	22	24.3094	21.3063
Russia	White Sea	Varzuga River	Varzuga 1	N/A	2012	FM	A. A. Zotin	A. A. Zotin	Lowland (<200 m a.s.l.)	Recent	viable	83	35.9	96.7523	22.9	27.5904	23.6687
Russia	White Sea	Varzuga River	Varzuga 1	N/A	2012	FM	A. A. Zotin	A. A. Zotin	Lowland (<200 m a.s.l.)	Recent	viable	75.4	34.1	89.8748	20.4	27.0557	22.6982
Russia	White Sea	Varzuga River	Varzuga 1	N/A	2012	FM	A. A. Zotin	A. A. Zotin	Lowland (<200 m a.s.l.)	Recent	viable	82.6	36.3	97.0551	21.2	25.6659	21.8433
Russia	White Sea	Varzuga River	Varzuga 1	N/A	2012	FM	A. A. Zotin	A. A. Zotin	Lowland (<200 m a.s.l.)	Recent	viable	79.4	33.7	91.6854	19.2	24.1814	20.9412
Russia	White Sea	Varzuga River	Varzuga 1	N/A	2012	FM	A. A. Zotin	A. A. Zotin	Lowland (<200 m a.s.l.)	Recent	viable	68.9	31.4	82.4422	16.9	24.5283	20.4992
Russia	White Sea	Varzuga River	Varzuga 1	N/A	2012	FM	A. A. Zotin	A. A. Zotin	Lowland (<200 m a.s.l.)	Recent	viable	108.5	45.9	125.082	27.1	24.977	21.6657
Russia	White Sea	Varzuga River	Varzuga 1	N/A	2012	FM	A. A. Zotin	A. A. Zotin	Lowland (<200 m a.s.l.)	Recent	viable	74	33.1	87.7212	20.3	27.4324	23.1415
Russia	White Sea	Varzuga River	Varzuga 1	N/A	2012	FM	A. A. Zotin	A. A. Zotin	Lowland (<200 m a.s.l.)	Recent	viable	93.3	43	112.266	21.7	23.2583	19.329
Russia	White Sea	Varzuga River	Varzuga 1	N/A	2012	FM	A. A. Zotin	A. A. Zotin	Lowland (<200 m a.s.l.)	Recent	viable	99	43.4	116.182	25.8	26.0606	22.2066
Russia	White Sea	Varzuga River	Varzuga 1	N/A	2012	FM	A. A. Zotin	A. A. Zotin	Lowland (<200 m a.s.l.)	Recent	viable	83.4	37.6	99.2549	20.2	24.2206	20.3516
Russia	White Sea	Varzuga River	Varzuga 1	N/A	2012	FM	A. A. Zotin	A. A. Zotin	Lowland (<200 m a.s.l.)	Recent	viable	93.1	40.1	108.298	25	26.8528	23.0844
Russia	White Sea	Varzuga River	Varzuga 1	N/A	2012	FM	A. A. Zotin	A. A. Zotin	Lowland (<200 m a.s.l.)	Recent	viable	83	37.7	99.1482	20.4	24.5783	20.5753
Russia	White Sea	Varzuga River	Varzuga 1	N/A	2012	FM	A. A. Zotin	A. A. Zotin	Lowland (<200 m a.s.l.)	Recent	viable	80.9	35.8	95.3873	19.8	24.4747	20.7575
Russia	White Sea	Varzuga River	Varzuga 1	N/A	2012	FM	A. A. Zotin	A. A. Zotin	Lowland (<200 m a.s.l.)	Recent	viable	102.5	45.7	121.31	25.5	24.878	21.0206
Russia	White Sea	Varzuga River	Varzuga 1	N/A	2012	FM	A. A. Zotin	A. A. Zotin	Lowland (<200 m a.s.l.)	Recent	viable	94.8	40.2	109.419	23.8	25.1055	21.7513
Russia	White Sea	Varzuga River	Varzuga 1	N/A	2012	FM	A. A. Zotin	A. A. Zotin	Lowland (<200 m a.s.l.)	Recent	viable	80.9	35	94.3155	19.4	23.9802	20.5693
Russia	White Sea	Varzuga River	Varzuga 1	N/A	2012	FM	A. A. Zotin	A. A. Zotin	Lowland (<200 m a.s.l.)	Recent	viable	97	40.6	111.23	26.5	27.3196	23.8244
Russia	White Sea	Varzuga River	Varzuga 1	N/A	2012	FM	A. A. Zotin	A. A. Zotin	Lowland (<200 m a.s.l.)	Recent	viable	96	41.5	111.875	25	26.0417	22.3463
Russia	White Sea	Varzuga River	Varzuga 1	N/A	2012	FM	A. A. Zotin	A. A. Zotin	Lowland (<200 m a.s.l.)	Recent	viable	93.7	38.8	106.871	25.3	27.0011	23.6734
Russia	White Sea	Varzuga River	Varzuga 1	N/A	2012	FM	A. A. Zotin	A. A. Zotin	Lowland (<200 m a.s.l.)	Recent	viable	82.4	36.4	97.0709	21.5	26.0922	22.1488
Russia	White Sea	Varzuga River	Varzuga 1	N/A	2012	FM	A. A. Zotin	A. A. Zotin	Lowland (<200 m a.s.l.)	Recent	viable	73.6	31.3	85.0719	18.4	25	21.6288
Russia	White Sea	Varzuga River	Varzuga 1	N/A	2012	FM	A. A. Zotin	A. A. Zotin	Lowland (<200 m a.s.l.)	Recent	viable	73.2	32.5	86.4514	18.2	24.8634	21.0523
Russia	White Sea	Varzuga River	Varzuga 1	N/A	2012	FM	A. A. Zotin	A. A. Zotin	Lowland (<200 m a.s.l.)	Recent	viable	73.2	33.7	88.033	19	25.9563	21.5828
Russia	White Sea	Varzuga River	Varzuga 1	N/A	2012	FM	A. A. Zotin	A. A. Zotin	Lowland (<200 m a.s.l.)	Recent	viable	70.6	31.3	83.32	17.9	25.3541	21.4834
Russia	White Sea	Varzuga River	Varzuga 1	N/A	2012	FM	A. A. Zotin	A. A. Zotin	Lowland (<200 m a.s.l.)	Recent	viable	70.7	31.6	83.7777	17.7	25.0354	21.1274
Russia	White Sea	Varzuga River	Varzuga 1	N/A	2012	FM	A. A. Zotin	A. A. Zotin	Lowland (<200 m a.s.l.)	Recent	viable	69	30.5	81.311	17	24.6377	20.9074
Russia	White Sea	Varzuga River	Varzuga 1	N/A	2012	FM	A. A. Zotin	A. A. Zotin	Lowland (<200 m a.s.l.)	Recent	viable	66.5	30.9	80.3461	18.5	27.8195	23.0254
Russia	White Sea	Varzuga River	Varzuga 1	N/A	2012	FM	A. A. Zotin	A. A. Zotin	Lowland (<200 m a.s.l.)	Recent	viable	58.6	26.2	69.4503	14.6	24.9147	21.0222
Russia	White Sea	Varzuga River	Varzuga 1	N/A	2012	FM	A. A. Zotin	A. A. Zotin	Lowland (<200 m a.s.l.)	Recent	viable	62.8	30	76.9335	15.2	24.2038	19.7573
Russia	White Sea	Varzuga River	Varzuga 1	N/A	2012	FM	A. A. Zotin	A. A. Zotin	Lowland (<200 m a.s.l.)	Recent	viable	63.6	28	74.7967	15.5	24.3711	20.7228
Russia	White Sea	Varzuga River	Varzuga 1	N/A	2012	FM	A. A. Zotin	A. A. Zotin	Lowland (<200 m a.s.l.)	Recent	viable	64.5	29.7	77.577	17	26.3566	21.9137
Russia	White Sea	Varzuga River	Varzuga 1	N/A	2012	FM	A. A. Zotin	A. A. Zotin	Lowland (<200 m a.s.l.)	Recent	viable	59.7	27.7	72.0779	14.7	24.6231	20.3946
Russia	White Sea	Varzuga River	Varzuga 1	N/A	2012	FM	A. A. Zotin	A. A. Zotin	Lowland (<200 m a.s.l.)	Recent	viable	60.9	29	74.4874	15.6	25.6158	20.9432
Russia	White Sea	Varzuga River	Varzuga 1	N/A	2012	FM	A. A. Zotin	A. A. Zotin	Lowland (<200 m a.s.l.)	Recent	viable	64.2	29.9	77.6565	16.1	25.0779	20.7323
Russia	White Sea	Varzuga River	Varzuga 1	N/A	2012	FM	A. A. Zotin	A. A. Zotin	Lowland (<200 m a.s.l.)	Recent	viable	57.5	26.2	68.7954	14.8	25.7391	21.5131
Russia	White Sea	Varzuga River	Varzuga 1	N/A	2012	FM	A. A. Zotin	A. A. Zotin	Lowland (<200 m a.s.l.)	Recent	viable	62.1	28.8	74.9578	15.6	25.1208	20.8117
Russia	White Sea	Varzuga River	Varzuga 1	N/A	2012	FM	A. A. Zotin	A. A. Zotin	Lowland (<200 m a.s.l.)	Recent	viable	61.4	29.4	75.3066	15.3	24.9186	20.317
Russia	White Sea	Varzuga River	Varzuga 1	N/A	2012	FM	A. A. Zotin	A. A. Zotin	Lowland (<200 m a.s.l.)	Recent	viable	61.4	27.3	72.5672	14.8	24.1042	20.3949
Russia	White Sea	Varzuga River	Varzuga 1	N/A	2012	FM	A. A. Zotin	A. A. Zotin	Lowland (<200 m a.s.l.)	Recent	viable	61.9	27.7	73.3939	15.8	25.525	21.5277
Russia	White Sea	Varzuga River	Varzuga 1	N/A	2012	FM	A. A. Zotin	A. A. Zotin	Lowland (<200 m a.s.l.)	Recent	viable	62.8	27.9	74.192	15.6	24.8408	21.0265
Russia	White Sea	Varzuga River	Varzuga 1	N/A	2012	FM	A. A. Zotin	A. A. Zotin	Lowland (<200 m a.s.l.)	Recent	viable	58.6	27.1	70.6331	15.3	26.1092	21.6612
Russia	White Sea	Varzuga River	Varzuga 1	N/A	2012	FM	A. A. Zotin	A. A. Zotin	Lowland (<200 m a.s.l.)	Recent	viable	55	26.8	68.0493	14	25.4545	20.5733
Russia	White Sea	Varzuga River	Varzuga 1	N/A	2012	FM	A. A. Zotin	A. A. Zotin	Lowland (<200 m a.s.l.)	Recent	viable	56	25.7	67.2412	16.3	29.1071	24.2411
Russia	White Sea	Varzuga River	Varzuga 1	N/A	2012	FM	A. A. Zotin	A. A. Zotin	Lowland (<200 m a.s.l.)	Recent	viable	67.3	30.2	79.9072	15.7	23.3284	19.6478
Russia	White Sea	Varzuga River	Varzuga 1	N/A	2012	FM	A. A. Zotin	A. A. Zotin	Lowland (<200 m a.s.l.)	Recent	viable	61.8	28	73.7307	14.9	24.11	20.2087
Russia	White Sea	Varzuga River	Varzuga 1	N/A	2012	FM	A. A. Zotin	A. A. Zotin	Lowland (<200 m a.s.l.)	Recent	viable	67.4	30.2	79.9665	18.7	27.7448	23.3848
Russia	White Sea	Varzuga River	Varzuga 1	N/A	2012	FM	A. A. Zotin	A. A. Zotin	Lowland (<200 m a.s.l.)	Recent	viable	60.3	27.8	72.5698	15.5	25.7048	21.3587
Russia	White Sea	Varzuga River	Varzuga 1	N/A	2012	FM	A. A. Zotin	A. A. Zotin	Lowland (<200 m a.s.l.)	Recent	viable	57.3	26.3	68.8066	13.8	24.0838	20.0562
Finland	Kem' River => White Sea	Juomajoki Stream	Juomajoki 1	N/A	1984	FM	I. Valovirta	I. Valovirta	Upland (>200 m a.s.l.)	Recent	N/A	81.5	41.5	103.081	25	30.6748	24.2528
Finland	Kem' River => White Sea	Juomajoki Stream	Juomajoki 1	N/A	1984	FM	I. Valovirta	I. Valovirta	Upland (>200 m a.s.l.)	Recent	N/A	84	41.5	104.65	24	28.5714	22.9336
Finland	Kem' River => White Sea	Juomajoki Stream	Juomajoki 1	N/A	1984	FM	I. Valovirta	I. Valovirta	Upland (>200 m a.s.l.)	Recent	N/A	70	37.5	90.8112	21.5	30.7143	23.6755
Finland	Kem' River => White Sea	Juomajoki Stream	Juomajoki 1	N/A	1984	FM	I. Valovirta	I. Valovirta	Upland (>200 m a.s.l.)	Recent	N/A	76	38.5	95.8765	23.5	30.9211	24.5107
Finland	Kem' River => White Sea	Juomajoki Stream	Juomajoki 1	N/A	1984	FM	I. Valovirta	I. Valovirta	Upland (>200 m a.s.l.)	Recent	N/A	108	51.5	132.188	31	28.7037	23.4515
Finland	Kem' River => White Sea	Juomajoki Stream	Juomajoki 1	N/A	1984	FM	I. Valovirta	I. Valovirta	Upland (>200 m a.s.l.)	Recent	N/A	101	48	123.412	27.5	27.2277	22.2831
Finland	Kem' River => White Sea	Juomajoki Stream	Juomajoki 1	N/A	1984	FM	I. Valovirta	I. Valovirta	Upland (>200 m a.s.l.)	Recent	N/A	89.5	44	111.228	23.5	26.257	21.1278
Finland	Kem' River => White Sea	Juomajoki Stream	Juomajoki 1	N/A	1984	FM	I. Valovirta	I. Valovirta	Upland (>200 m a.s.l.)	Recent	N/A	77	39	97.1298	23	29.8701	23.6796
Finland	Kem' River => White Sea	Juomajoki Stream	Juomajoki 1	N/A	1984	FM	I. Valovirta	I. Valovirta	Upland (>200 m a.s.l.)	Recent	N/A	80.5	39.5	99.9474	23	28.5714	23.0121
Finland	Kem' River => White Sea	Juomajoki Stream	Juomajoki 1	N/A	1984	FM	I. Valovirta	I. Valovirta	Upland (>200 m a.s.l.)	Recent	N/A	78.5	39.5	98.698	23	29.2994	23.3034
Finland	Kem' River => White Sea	Juomajoki Stream	Juomajoki 1	N/A	1984	FM	I. Valovirta	I. Valovirta	Upland (>200 m a.s.l.)	Recent	N/A	95	46	117.17	27.5	28.9474	23.4702
Finland	Kem' River => White Sea	Juomajoki Stream	Juomajoki 1	N/A	1984	FM	I. Valovirta	I. Valovirta	Upland (>200 m a.s.l.)	Recent	N/A	76	37	93.9902	22	28.9474	23.4067
Finland	Kem' River => White Sea	Juomajoki Stream	Juomajoki 1	N/A	1984	FM	I. Valovirta	I. Valovirta	Upland (>200 m a.s.l.)	Recent	N/A	70	34.5	87.1031	20	28.5714	22.9613
Finland	Kem' River => White Sea	Juomajoki Stream	Juomajoki 1	N/A	1984	FM	I. Valovirta	I. Valovirta	Upland (>200 m a.s.l.)	Recent	N/A	73	36	90.8631	22	30.137	24.2122
Finland	Kem' River => White Sea	Juomajoki Stream	Juomajoki 1	N/A	1984	FM	I. Valovirta	I. Valovirta	Upland (>200 m a.s.l.)	Recent	N/A	105	50	128.426	27.5	26.1905	21.413
Finland	Kem' River => White Sea	Juomajoki Stream	Juomajoki 1	N/A	1984	FM	I. Valovirta	I. Valovirta	Upland (>200 m a.s.l.)	Recent	N/A	88	42	107.756	26	29.5455	24.1286
Finland	Kem' River => White Sea	Juomajoki Stream	Juomajoki 1	N/A	1984	FM	I. Valovirta	I. Valovirta	Upland (>200 m a.s.l.)	Recent	N/A	80	37.5	97.0813	22.5	28.125	23.1765
Finland	Kem' River => White Sea	Juomajoki Stream	Juomajoki 1	N/A	1984	FM	I. Valovirta	I. Valovirta	Upland (>200 m a.s.l.)	Recent	N/A	126.5	58	151.822	35.5	28.0632	23.3827
Finland	Kem' River => White Sea	Juomajoki Stream	Juomajoki 1	N/A	1984	FM	I. Valovirta	I. Valovirta	Upland (>200 m a.s.l.)	Recent	N/A	99	47	120.904	27	27.2727	22.3317
Finland	Kem' River => White Sea	Juomajoki Stream	Juomajoki 1	N/A	1984	FM	I. Valovirta	I. Valovirta	Upland (>200 m a.s.l.)	Recent	N/A	89	44	110.917	26.5	29.7753	23.8918
Finland	Kem' River => White Sea	Juomajoki Stream	Juomajoki 1	N/A	1984	FM	I. Valovirta	I. Valovirta	Upland (>200 m a.s.l.)	Recent	N/A	96	45	116.498	26	27.0833	22.3181
Finland	Kem' River => White Sea	Juomajoki Stream	Juomajoki 1	N/A	1984	FM	I. Valovirta	I. Valovirta	Upland (>200 m a.s.l.)	Recent	N/A	79.5	39.5	99.3247	24	30.1887	24.1632
Finland	Kem' River => White Sea	Juomajoki Stream	Juomajoki 1	N/A	1984	FM	I. Valovirta	I. Valovirta	Upland (>200 m a.s.l.)	Recent	N/A	84	40	102.741	27	32.1429	26.2796
Finland	Kem' River => White Sea	Juomajoki Stream	Juomajoki 1	N/A	1984	FM	I. Valovirta	I. Valovirta	Upland (>200 m a.s.l.)	Recent	N/A	78.5	39	98.0713	23	29.2994	23.4523
Finland	Kem' River => White Sea	Juomajoki Stream	Juomajoki 1	N/A	1984	FM	I. Valovirta	I. Valovirta	Upland (>200 m a.s.l.)	Recent	N/A	82	40	101.511	23.5	28.6585	23.1503
Finland	Kem' River => White Sea	Juomajoki Stream	Juomajoki 1	N/A	1984	FM	I. Valovirta	I. Valovirta	Upland (>200 m a.s.l.)	Recent	N/A	79	40	99.6365	22.5	28.481	22.5821
Finland	Kem' River => White Sea	Juomajoki Stream	Juomajoki 1	N/A	1984	FM	I. Valovirta	I. Valovirta	Upland (>200 m a.s.l.)	Recent	N/A	81.5	39	99.9277	24.5	30.0613	24.5177
Finland	Kem' River => White Sea	Juomajoki Stream	Juomajoki 1	N/A	1984	FM	I. Valovirta	I. Valovirta	Upland (>200 m a.s.l.)	Recent	N/A	121	54.5	143.935	31.5	26.0331	21.8849
Finland	Kem' River => White Sea	Juomajoki Stream	Juomajoki 1	N/A	1984	FM	I. Valovirta	I. Valovirta	Upland (>200 m a.s.l.)	Recent	N/A	83	38.5	100.195	24	28.9157	23.9534
Finland	Kem' River => White Sea	Juomajoki Stream	Juomajoki 1	N/A	1984	FM	I. Valovirta	I. Valovirta	Upland (>200 m a.s.l.)	Recent	N/A	78	38.5	97.1298	23	29.4872	23.6796
Finland	Iijoki River => Baltic Sea	Livojoki Stream	Livojoki 1	N/A	1989	FM	I. Valovirta	I. Valovirta	Upland (>200 m a.s.l.)	Recent	N/A	65.5	32	81.1466	20	30.5344	24.6467
Finland	Iijoki River => Baltic Sea	Livojoki Stream	Livojoki 1	N/A	1989	FM	I. Valovirta	I. Valovirta	Upland (>200 m a.s.l.)	Recent	N/A	116	54	140.282	33	28.4483	23.5241
Finland	Iijoki River => Baltic Sea	Livojoki Stream	Livojoki 1	N/A	1989	FM	I. Valovirta	I. Valovirta	Upland (>200 m a.s.l.)	Recent	N/A	97	44	115.794	26	26.8041	22.4536
Finland	Iijoki River => Baltic Sea	Livojoki Stream	Livojoki 1	N/A	1989	FM	I. Valovirta	I. Valovirta	Upland (>200 m a.s.l.)	Recent	N/A	94	46	116.551	26.5	28.1915	22.7367
Finland	Iijoki River => Baltic Sea	Livojoki Stream	Livojoki 1	N/A	1989	FM	I. Valovirta	I. Valovirta	Upland (>200 m a.s.l.)	Recent	N/A	115	52	137.065	34.5	30	25.1706
Finland	Iijoki River => Baltic Sea	Livojoki Stream	Livojoki 1	N/A	1989	FM	I. Valovirta	I. Valovirta	Upland (>200 m a.s.l.)	Recent	N/A	95	46	117.17	28	29.4737	23.8969
Finland	Iijoki River => Baltic Sea	Livojoki Stream	Livojoki 1	N/A	1989	FM	I. Valovirta	I. Valovirta	Upland (>200 m a.s.l.)	Recent	N/A	105	49	127.136	31	29.5238	24.3834
Finland	Iijoki River => Baltic Sea	Livojoki Stream	Livojoki 1	N/A	1989	FM	I. Valovirta	I. Valovirta	Upland (>200 m a.s.l.)	Recent	N/A	100	46	120.214	28	28	23.2919
Finland	Iijoki River => Baltic Sea	Livojoki Stream	Livojoki 1	N/A	1989	FM	I. Valovirta	I. Valovirta	Upland (>200 m a.s.l.)	Recent	N/A	103	48	124.628	28	27.1845	22.4669
Finland	Iijoki River => Baltic Sea	Livojoki Stream	Livojoki 1	N/A	1989	FM	I. Valovirta	I. Valovirta	Upland (>200 m a.s.l.)	Recent	N/A	106	51	130.321	31	29.2453	23.7875
Finland	Iijoki River => Baltic Sea	Livojoki Stream	Livojoki 1	N/A	1989	FM	I. Valovirta	I. Valovirta	Upland (>200 m a.s.l.)	Recent	N/A	101	48	123.412	30	29.703	24.3089
Finland	Iijoki River => Baltic Sea	Livojoki Stream	Livojoki 1	N/A	1989	FM	I. Valovirta	I. Valovirta	Upland (>200 m a.s.l.)	Recent	N/A	117	51	136.916	34	29.0598	24.8328
Finland	Iijoki River => Baltic Sea	Livojoki Stream	Livojoki 1	N/A	1989	FM	I. Valovirta	I. Valovirta	Upland (>200 m a.s.l.)	Recent	N/A	91	43	110.874	27	29.6703	24.352
Finland	Iijoki River => Baltic Sea	Livojoki Stream	Livojoki 1	N/A	1989	FM	I. Valovirta	I. Valovirta	Upland (>200 m a.s.l.)	Recent	N/A	102	47.5	123.373	29	28.4314	23.5059
Finland	Iijoki River => Baltic Sea	Livojoki Stream	Livojoki 1	N/A	1989	FM	I. Valovirta	I. Valovirta	Upland (>200 m a.s.l.)	Recent	N/A	106	49.5	128.39	35	33.0189	27.2607
Finland	Iijoki River => Baltic Sea	Livojoki Stream	Livojoki 1	N/A	1989	FM	I. Valovirta	I. Valovirta	Upland (>200 m a.s.l.)	Recent	N/A	106	50	129.037	29.5	27.8302	22.8617
Finland	Iijoki River => Baltic Sea	Livojoki Stream	Livojoki 1	N/A	1989	FM	I. Valovirta	I. Valovirta	Upland (>200 m a.s.l.)	Recent	N/A	90.5	43	110.569	25	27.6243	22.6103
Finland	Iijoki River => Baltic Sea	Livojoki Stream	Livojoki 1	N/A	1989	FM	I. Valovirta	I. Valovirta	Upland (>200 m a.s.l.)	Recent	N/A	107	48.5	127.684	34.5	32.243	27.0198
Finland	Iijoki River => Baltic Sea	Livojoki Stream	Livojoki 1	N/A	1989	FM	I. Valovirta	I. Valovirta	Upland (>200 m a.s.l.)	Recent	N/A	114	53	137.773	32	28.0702	23.2265
Finland	Iijoki River => Baltic Sea	Livojoki Stream	Livojoki 1	N/A	1989	FM	I. Valovirta	I. Valovirta	Upland (>200 m a.s.l.)	Recent	N/A	107	43.5	120.924	29.5	27.5701	24.3955
Finland	Iijoki River => Baltic Sea	Livojoki Stream	Livojoki 1	N/A	1989	FM	I. Valovirta	I. Valovirta	Upland (>200 m a.s.l.)	Recent	N/A	100	50	125.331	26	26	20.745
Finland	Iijoki River => Baltic Sea	Livojoki Stream	Livojoki 1	N/A	1989	FM	I. Valovirta	I. Valovirta	Upland (>200 m a.s.l.)	Recent	N/A	91	43	110.874	27	29.6703	24.352
Finland	Iijoki River => Baltic Sea	Livojoki Stream	Livojoki 1	N/A	1989	FM	I. Valovirta	I. Valovirta	Upland (>200 m a.s.l.)	Recent	N/A	101	47.5	122.767	28	27.7228	22.8074
Finland	Iijoki River => Baltic Sea	Livojoki Stream	Livojoki 1	N/A	1989	FM	I. Valovirta	I. Valovirta	Upland (>200 m a.s.l.)	Recent	N/A	94	48	119.058	28	29.7872	23.5179
Finland	Iijoki River => Baltic Sea	Livojoki Stream	Livojoki 1	N/A	1989	FM	I. Valovirta	I. Valovirta	Upland (>200 m a.s.l.)	Recent	N/A	99	45	118.304	27	27.2727	22.8226
Finland	Iijoki River => Baltic Sea	Livojoki Stream	Livojoki 1	N/A	1989	FM	I. Valovirta	I. Valovirta	Upland (>200 m a.s.l.)	Recent	N/A	110	53.5	135.972	34	30.9091	25.0052
Finland	Iijoki River => Baltic Sea	Livojoki Stream	Livojoki 1	N/A	1989	FM	I. Valovirta	I. Valovirta	Upland (>200 m a.s.l.)	Recent	N/A	88	44	110.292	27.5	31.25	24.9339
Finland	Iijoki River => Baltic Sea	Livojoki Stream	Livojoki 1	N/A	1989	FM	I. Valovirta	I. Valovirta	Upland (>200 m a.s.l.)	Recent	N/A	95	45	115.889	28	29.4737	24.161
Finland	Iijoki River => Baltic Sea	Livojoki Stream	Livojoki 1	N/A	1989	FM	I. Valovirta	I. Valovirta	Upland (>200 m a.s.l.)	Recent	N/A	100	48	122.799	30	30	24.4301
Finland	Iijoki River => Baltic Sea	Livojoki Stream	Livojoki 1	N/A	1989	FM	I. Valovirta	I. Valovirta	Upland (>200 m a.s.l.)	Recent	N/A	95.5	44	114.895	26.5	27.7487	23.0644
Finland	Iijoki River => Baltic Sea	Livojoki Stream	Livojoki 1	N/A	1989	FM	I. Valovirta	I. Valovirta	Upland (>200 m a.s.l.)	Recent	N/A	104	49	126.529	31	29.8077	24.5003
Finland	Iijoki River => Baltic Sea	Livojoki Stream	Livojoki 1	N/A	1989	FM	I. Valovirta	I. Valovirta	Upland (>200 m a.s.l.)	Recent	N/A	95	46.5	117.805	28	29.4737	23.7681
Sweden	Suseån River => North Sea	Vallebäcken Stream	Vallebäcken 1	N/A	~1845	MC (NHMG)	A. W. Malm	T. von Proschwitz	Lowland (<200 m a.s.l.)	Historical	N/A	90.1	44.8	112.61	22.1	24.5283	19.6253
Sweden	Suseån River => North Sea	Vallebäcken Stream	Vallebäcken 1	N/A	~1845	MC (NHMG)	A. W. Malm	T. von Proschwitz	Lowland (<200 m a.s.l.)	Historical	N/A	102.8	47	123.203	29.7	28.8911	24.1066
Sweden	Suseån River => North Sea	Vallebäcken Stream	Vallebäcken 1	N/A	~1845	MC (NHMG)	A. W. Malm	T. von Proschwitz	Lowland (<200 m a.s.l.)	Historical	N/A	80.3	37.9	97.7805	21.6	26.8991	22.0903
Sweden	Suseån River => North Sea	Vallebäcken Stream	Vallebäcken 1	N/A	~1845	MC (NHMG)	A. W. Malm	T. von Proschwitz	Lowland (<200 m a.s.l.)	Historical	N/A	65.2	31.6	80.453	13.7	21.0123	17.0286
Sweden	Suseån River => North Sea	Vallebäcken Stream	Vallebäcken 1	N/A	~1845	MC (NHMG)	A. W. Malm	T. von Proschwitz	Lowland (<200 m a.s.l.)	Historical	N/A	96.9	44.1	115.866	22.6	23.323	19.5053
Sweden	Suseån River => North Sea	Vallebäcken Stream	Vallebäcken 1	N/A	~1845	MC (NHMG)	A. W. Malm	T. von Proschwitz	Lowland (<200 m a.s.l.)	Historical	N/A	112.4	53.8	137.832	30.3	26.9573	21.9833
Sweden	Suseån River => North Sea	Vallebäcken Stream	Vallebäcken 1	N/A	~1845	MC (NHMG)	A. W. Malm	T. von Proschwitz	Lowland (<200 m a.s.l.)	Historical	N/A	80.5	40.7	101.454	21.7	26.9565	21.389
Sweden	Suseån River => North Sea	Vallebäcken Stream	Vallebäcken 1	N/A	~1845	MC (NHMG)	A. W. Malm	T. von Proschwitz	Lowland (<200 m a.s.l.)	Historical	N/A	103.3	47.9	124.679	27.3	26.4279	21.8963
Sweden	Suseån River => North Sea	Vallebäcken Stream	Vallebäcken 1	N/A	~1845	MC (NHMG)	A. W. Malm	T. von Proschwitz	Lowland (<200 m a.s.l.)	Historical	N/A	82.5	39	100.539	21.3	25.8182	21.1858
Sweden	Suseån River => North Sea	Vallebäcken Stream	Vallebäcken 1	N/A	~1845	MC (NHMG)	A. W. Malm	T. von Proschwitz	Lowland (<200 m a.s.l.)	Historical	N/A	90.8	40.1	106.952	22.9	25.2203	21.4114
Sweden	Suseån River => North Sea	Vallebäcken Stream	Vallebäcken 1	N/A	~1845	MC (NHMG)	A. W. Malm	T. von Proschwitz	Lowland (<200 m a.s.l.)	Historical	N/A	89.1	43.2	109.965	22.8	25.5892	20.7338
Sweden	Suseån River => North Sea	Vallebäcken Stream	Vallebäcken 1	N/A	~1845	MC (NHMG)	A. W. Malm	T. von Proschwitz	Lowland (<200 m a.s.l.)	Historical	N/A	65.9	33.3	83.0309	15.3	23.217	18.4269
Sweden	Suseån River => North Sea	Vallebäcken Stream	Vallebäcken 1	N/A	~1845	MC (NHMG)	A. W. Malm	T. von Proschwitz	Lowland (<200 m a.s.l.)	Historical	N/A	88.5	42.7	108.958	23.9	27.0056	21.935
Sweden	Suseån River => North Sea	Vallebäcken Stream	Vallebäcken 1	N/A	~1845	MC (NHMG)	A. W. Malm	T. von Proschwitz	Lowland (<200 m a.s.l.)	Historical	N/A	108.3	48.7	128.722	27.3	25.2078	21.2085
Sweden	Suseån River => North Sea	Vallebäcken Stream	Vallebäcken 1	N/A	~1845	MC (NHMG)	A. W. Malm	T. von Proschwitz	Lowland (<200 m a.s.l.)	Historical	N/A	90	43.7	111.157	23.8	26.4444	21.4112
Sweden	Suseån River => North Sea	Vallebäcken Stream	Vallebäcken 1	N/A	~1845	MC (NHMG)	A. W. Malm	T. von Proschwitz	Lowland (<200 m a.s.l.)	Historical	N/A	81.5	38.9	99.7995	22.4	27.4847	22.445
Sweden	Suseån River => North Sea	Vallebäcken Stream	Vallebäcken 1	N/A	~1845	MC (NHMG)	A. W. Malm	T. von Proschwitz	Lowland (<200 m a.s.l.)	Historical	N/A	80.9	41.4	102.577	23.8	29.419	23.2021
Sweden	Suseån River => North Sea	Vallebäcken Stream	Vallebäcken 1	N/A	~1845	MC (NHMG)	A. W. Malm	T. von Proschwitz	Lowland (<200 m a.s.l.)	Historical	N/A	117.1	52.6	139.106	32.1	27.4125	23.0759
Sweden	Suseån River => North Sea	Vallebäcken Stream	Vallebäcken 1	N/A	~1845	MC (NHMG)	A. W. Malm	T. von Proschwitz	Lowland (<200 m a.s.l.)	Historical	N/A	100.9	49.8	125.642	27.3	27.0565	21.7284
Sweden	Suseån River => North Sea	Vallebäcken Stream	Vallebäcken 1	N/A	~1845	MC (NHMG)	A. W. Malm	T. von Proschwitz	Lowland (<200 m a.s.l.)	Historical	N/A	69.4	35.4	87.8529	20.1	28.9625	22.8791
Sweden	Suseån River => North Sea	Vallebäcken Stream	Vallebäcken 1	N/A	~1845	MC (NHMG)	A. W. Malm	T. von Proschwitz	Lowland (<200 m a.s.l.)	Historical	N/A	78.7	38.9	98.0702	20.6	26.1753	21.0054
Sweden	Suseån River => North Sea	Vallebäcken Stream	Vallebäcken 1	N/A	~1845	MC (NHMG)	A. W. Malm	T. von Proschwitz	Lowland (<200 m a.s.l.)	Historical	N/A	84.5	40.6	103.816	20.8	24.6154	20.0354
Sweden	Suseån River => North Sea	Vallebäcken Stream	Vallebäcken 1	N/A	~1845	MC (NHMG)	A. W. Malm	T. von Proschwitz	Lowland (<200 m a.s.l.)	Historical	N/A	90.3	41.5	108.503	21.4	23.6988	19.7229
Sweden	Suseån River => North Sea	Vallebäcken Stream	Vallebäcken 1	N/A	~1845	MC (NHMG)	A. W. Malm	T. von Proschwitz	Lowland (<200 m a.s.l.)	Historical	N/A	79.4	38.3	97.7428	18.1	22.796	18.518
Sweden	Suseån River => North Sea	Vallebäcken Stream	Vallebäcken 1	N/A	~1845	MC (NHMG)	A. W. Malm	T. von Proschwitz	Lowland (<200 m a.s.l.)	Historical	N/A	89.8	43.1	110.269	22.8	25.3898	20.6768
Sweden	Suseån River => North Sea	Vallebäcken Stream	Vallebäcken 1	N/A	~1845	MC (NHMG)	A. W. Malm	T. von Proschwitz	Lowland (<200 m a.s.l.)	Historical	N/A	92	46.9	116.427	27.3	29.6739	23.4481
Sweden	Suseån River => North Sea	Vallebäcken Stream	Vallebäcken 1	N/A	~1845	MC (NHMG)	A. W. Malm	T. von Proschwitz	Lowland (<200 m a.s.l.)	Historical	N/A	82.3	40.9	102.834	21.6	26.2454	21.0047
Sweden	Suseån River => North Sea	Vallebäcken Stream	Vallebäcken 1	N/A	~1845	MC (NHMG)	A. W. Malm	T. von Proschwitz	Lowland (<200 m a.s.l.)	Historical	N/A	87.8	41.5	106.991	22.8	25.9681	21.3103
Sweden	Suseån River => North Sea	Vallebäcken Stream	Vallebäcken 1	N/A	~1845	MC (NHMG)	A. W. Malm	T. von Proschwitz	Lowland (<200 m a.s.l.)	Historical	N/A	83.3	40.1	102.44	22.1	26.5306	21.5736
Sweden	Suseån River => North Sea	Vallebäcken Stream	Vallebäcken 1	N/A	~1845	MC (NHMG)	A. W. Malm	T. von Proschwitz	Lowland (<200 m a.s.l.)	Historical	N/A	71.9	35.3	89.2949	18.5	25.7302	20.7179
Sweden	Dalälven River => Baltic Sea	Hyttkvarnsån Stream	Hyttkvarnsån 1	N/A	1996	MC (NHMG)	J. Bergengren	T. von Proschwitz	Upland (>200 m a.s.l.)	Recent	viable	90	43.1	110.391	24.6	27.3333	22.2844
Sweden	Dalälven River => Baltic Sea	Hyttkvarnsån Stream	Hyttkvarnsån 1	N/A	1996	MC (NHMG)	J. Bergengren	T. von Proschwitz	Upland (>200 m a.s.l.)	Recent	viable	91	43.3	111.26	23	25.2747	20.6723
Sweden	Dalälven River => Baltic Sea	Hyttkvarnsån Stream	Hyttkvarnsån 1	N/A	1996	MC (NHMG)	J. Bergengren	T. von Proschwitz	Upland (>200 m a.s.l.)	Recent	viable	98.1	47.6	121.119	24.8	25.2803	20.4757
Sweden	Dalälven River => Baltic Sea	Hyttkvarnsån Stream	Hyttkvarnsån 1	N/A	1996	MC (NHMG)	J. Bergengren	T. von Proschwitz	Upland (>200 m a.s.l.)	Recent	viable	101.6	47.5	123.131	27.4	26.9685	22.2527
Sweden	Dalälven River => Baltic Sea	Hyttkvarnsån Stream	Hyttkvarnsån 1	N/A	1996	MC (NHMG)	J. Bergengren	T. von Proschwitz	Upland (>200 m a.s.l.)	Recent	viable	98.4	41.9	113.81	25.3	25.7114	22.2301
Sweden	Dalälven River => Baltic Sea	Hyttkvarnsån Stream	Hyttkvarnsån 1	N/A	1996	MC (NHMG)	J. Bergengren	T. von Proschwitz	Upland (>200 m a.s.l.)	Recent	viable	82.7	42.3	104.833	28.7	34.7037	27.3769
Sweden	Dalälven River => Baltic Sea	Hyttkvarnsån Stream	Hyttkvarnsån 1	N/A	1996	MC (NHMG)	J. Bergengren	T. von Proschwitz	Upland (>200 m a.s.l.)	Recent	viable	82.1	40.2	101.826	21	25.5786	20.6234
Sweden	Dalälven River => Baltic Sea	Hyttkvarnsån Stream	Hyttkvarnsån 1	N/A	1996	MC (NHMG)	J. Bergengren	T. von Proschwitz	Upland (>200 m a.s.l.)	Recent	viable	100.3	47.7	122.598	26.6	26.5204	21.6969
Sweden	Dalälven River => Baltic Sea	Hyttkvarnsån Stream	Hyttkvarnsån 1	N/A	1996	MC (NHMG)	J. Bergengren	T. von Proschwitz	Upland (>200 m a.s.l.)	Recent	viable	82.5	41.2	103.336	20.8	25.2121	20.1286
Sweden	Dalälven River => Baltic Sea	Hyttkvarnsån Stream	Hyttkvarnsån 1	N/A	1996	MC (NHMG)	J. Bergengren	T. von Proschwitz	Upland (>200 m a.s.l.)	Recent	viable	98.5	47.5	121.238	24.5	24.8731	20.2081
Sweden	Dalälven River => Baltic Sea	Hyttkvarnsån Stream	Hyttkvarnsån 1	N/A	1996	MC (NHMG)	J. Bergengren	T. von Proschwitz	Upland (>200 m a.s.l.)	Recent	viable	98.6	48.2	122.19	24.8	25.1521	20.2962
Sweden	Dalälven River => Baltic Sea	Hyttkvarnsån Stream	Hyttkvarnsån 1	N/A	1996	MC (NHMG)	J. Bergengren	T. von Proschwitz	Upland (>200 m a.s.l.)	Recent	viable	90.1	43.4	110.836	23.5	26.0821	21.2024
Sweden	Dalälven River => Baltic Sea	Hyttkvarnsån Stream	Hyttkvarnsån 1	N/A	1996	MC (NHMG)	J. Bergengren	T. von Proschwitz	Upland (>200 m a.s.l.)	Recent	viable	98.2	46.9	120.287	24.6	25.0509	20.4512
Sweden	Dalälven River => Baltic Sea	Hyttkvarnsån Stream	Hyttkvarnsån 1	N/A	1996	MC (NHMG)	J. Bergengren	T. von Proschwitz	Upland (>200 m a.s.l.)	Recent	viable	71.9	36.5	90.8	17.9	24.8957	19.7137
Sweden	Dalälven River => Baltic Sea	Hyttkvarnsån Stream	Hyttkvarnsån 1	N/A	1996	MC (NHMG)	J. Bergengren	T. von Proschwitz	Upland (>200 m a.s.l.)	Recent	viable	74.7	37.8	94.1849	19.3	25.8367	20.4916
Sweden	Dalälven River => Baltic Sea	Hyttkvarnsån Stream	Hyttkvarnsån 1	N/A	1996	MC (NHMG)	J. Bergengren	T. von Proschwitz	Upland (>200 m a.s.l.)	Recent	viable	94.4	44.4	114.75	25	26.4831	21.7865
Sweden	Dalälven River => Baltic Sea	Hyttkvarnsån Stream	Hyttkvarnsån 1	N/A	1996	MC (NHMG)	J. Bergengren	T. von Proschwitz	Upland (>200 m a.s.l.)	Recent	viable	76.1	38.7	96.1884	24.6	32.3259	25.5748
Sweden	Dalälven River => Baltic Sea	Hyttkvarnsån Stream	Hyttkvarnsån 1	N/A	1996	MC (NHMG)	J. Bergengren	T. von Proschwitz	Upland (>200 m a.s.l.)	Recent	viable	74.2	36.1	91.734	17.6	23.7197	19.1859
Sweden	Dalälven River => Baltic Sea	Hyttkvarnsån Stream	Hyttkvarnsån 1	N/A	1996	MC (NHMG)	J. Bergengren	T. von Proschwitz	Upland (>200 m a.s.l.)	Recent	viable	97.8	46.4	119.4	24.8	25.3579	20.7706
Sweden	Dalälven River => Baltic Sea	Hyttkvarnsån Stream	Hyttkvarnsån 1	N/A	1996	MC (NHMG)	J. Bergengren	T. von Proschwitz	Upland (>200 m a.s.l.)	Recent	viable	89.1	44.2	111.231	22.3	25.0281	20.0484
Sweden	Dalälven River => Baltic Sea	Hyttkvarnsån Stream	Hyttkvarnsån 1	N/A	1996	MC (NHMG)	J. Bergengren	T. von Proschwitz	Upland (>200 m a.s.l.)	Recent	viable	95.7	44.6	115.797	25	26.1233	21.5895
Sweden	Dalälven River => Baltic Sea	Hyttkvarnsån Stream	Hyttkvarnsån 1	N/A	1996	MC (NHMG)	J. Bergengren	T. von Proschwitz	Upland (>200 m a.s.l.)	Recent	viable	88.8	42.9	109.398	22.9	25.7883	20.9327
Sweden	Dalälven River => Baltic Sea	Hyttkvarnsån Stream	Hyttkvarnsån 1	N/A	1996	MC (NHMG)	J. Bergengren	T. von Proschwitz	Upland (>200 m a.s.l.)	Recent	viable	92.6	45.5	115.05	23.7	25.594	20.5998
Sweden	Dalälven River => Baltic Sea	Hyttkvarnsån Stream	Hyttkvarnsån 1	N/A	1996	MC (NHMG)	J. Bergengren	T. von Proschwitz	Upland (>200 m a.s.l.)	Recent	viable	87.3	41.8	107.071	23.4	26.8041	21.8547
Sweden	Dalälven River => Baltic Sea	Hyttkvarnsån Stream	Hyttkvarnsån 1	N/A	1996	MC (NHMG)	J. Bergengren	T. von Proschwitz	Upland (>200 m a.s.l.)	Recent	viable	73.8	36.7	92.2436	19.1	25.8808	20.706
Sweden	Dalälven River => Baltic Sea	Hyttkvarnsån Stream	Hyttkvarnsån 1	N/A	1996	MC (NHMG)	J. Bergengren	T. von Proschwitz	Upland (>200 m a.s.l.)	Recent	viable	99.9	47.1	121.582	27.2	27.2272	22.3718
Sweden	Dalälven River => Baltic Sea	Hyttkvarnsån Stream	Hyttkvarnsån 1	N/A	1996	MC (NHMG)	J. Bergengren	T. von Proschwitz	Upland (>200 m a.s.l.)	Recent	viable	83.1	40.2	102.444	20.6	24.7894	20.1085
Sweden	Dalälven River => Baltic Sea	Hyttkvarnsån Stream	Hyttkvarnsån 1	N/A	1996	MC (NHMG)	J. Bergengren	T. von Proschwitz	Upland (>200 m a.s.l.)	Recent	viable	93.4	44.4	114.141	24.6	26.3383	21.5524
Sweden	Dalälven River => Baltic Sea	Hyttkvarnsån Stream	Hyttkvarnsån 1	N/A	1996	MC (NHMG)	J. Bergengren	T. von Proschwitz	Upland (>200 m a.s.l.)	Recent	viable	88.5	49.4	117.195	22.8	25.7627	19.4547
Sweden	Dalälven River => Baltic Sea	Hyttkvarnsån Stream	Hyttkvarnsån 1	N/A	1996	MC (NHMG)	J. Bergengren	T. von Proschwitz	Upland (>200 m a.s.l.)	Recent	viable	99	46.9	120.776	25.2	25.4545	20.8652
Sweden	Viskan River => North Sea	Mäsån Stream	Mäsån 1	N/A	2008	MC (NHMG)	P. Ingvarsson	T. von Proschwitz	Lowland (<200 m a.s.l.)	Recent	declining	98.5	43.7	116.288	25.6	25.9898	22.0144
Sweden	Viskan River => North Sea	Mäsån Stream	Mäsån 1	N/A	2008	MC (NHMG)	P. Ingvarsson	T. von Proschwitz	Lowland (<200 m a.s.l.)	Recent	declining	90.3	43.3	110.831	24.8	27.464	22.3763
Sweden	Viskan River => North Sea	Mäsån Stream	Mäsån 1	N/A	2008	MC (NHMG)	P. Ingvarsson	T. von Proschwitz	Lowland (<200 m a.s.l.)	Recent	declining	87.4	40.9	105.972	24.6	28.1465	23.2136
Sweden	Viskan River => North Sea	Mäsån Stream	Mäsån 1	N/A	2008	MC (NHMG)	P. Ingvarsson	T. von Proschwitz	Lowland (<200 m a.s.l.)	Recent	declining	84.8	39.6	102.712	24.2	28.5377	23.5611
Sweden	Viskan River => North Sea	Mäsån Stream	Mäsån 1	N/A	2008	MC (NHMG)	P. Ingvarsson	T. von Proschwitz	Lowland (<200 m a.s.l.)	Recent	declining	93	45.5	115.298	26	27.957	22.5502
Sweden	Viskan River => North Sea	Mäsån Stream	Mäsån 1	N/A	2008	MC (NHMG)	P. Ingvarsson	T. von Proschwitz	Lowland (<200 m a.s.l.)	Recent	declining	96.4	45.9	117.902	27.8	28.8382	23.579
Sweden	Viskan River => North Sea	Mäsån Stream	Mäsån 1	N/A	2008	MC (NHMG)	P. Ingvarsson	T. von Proschwitz	Lowland (<200 m a.s.l.)	Recent	declining	90.8	42.9	110.623	21.9	24.1189	19.7969
Sweden	Viskan River => North Sea	Mäsån Stream	Mäsån 1	N/A	2008	MC (NHMG)	P. Ingvarsson	T. von Proschwitz	Lowland (<200 m a.s.l.)	Recent	declining	96.9	44.9	116.912	28.2	29.1022	24.1207
Sweden	Viskan River => North Sea	Mäsån Stream	Mäsån 1	N/A	2008	MC (NHMG)	P. Ingvarsson	T. von Proschwitz	Lowland (<200 m a.s.l.)	Recent	declining	105.9	48.2	126.633	29.4	27.762	23.2167
Sweden	Viskan River => North Sea	Mäsån Stream	Mäsån 1	N/A	2008	MC (NHMG)	P. Ingvarsson	T. von Proschwitz	Lowland (<200 m a.s.l.)	Recent	declining	92.4	42.3	110.811	24.8	26.8398	22.3805
Sweden	Viskan River => North Sea	Mäsån Stream	Mäsån 1	N/A	2008	MC (NHMG)	P. Ingvarsson	T. von Proschwitz	Lowland (<200 m a.s.l.)	Recent	declining	91.4	42.9	110.988	24.6	26.9147	22.1645
Sweden	Viskan River => North Sea	Mäsån Stream	Mäsån 1	N/A	2008	MC (NHMG)	P. Ingvarsson	T. von Proschwitz	Lowland (<200 m a.s.l.)	Recent	declining	89.5	43.3	110.339	26.1	29.162	23.6543
Sweden	Viskan River => North Sea	Mäsån Stream	Mäsån 1	N/A	2008	MC (NHMG)	P. Ingvarsson	T. von Proschwitz	Lowland (<200 m a.s.l.)	Recent	declining	91.3	43.5	111.7	25.4	27.8204	22.7394
Sweden	Viskan River => North Sea	Mäsån Stream	Mäsån 1	N/A	2008	MC (NHMG)	P. Ingvarsson	T. von Proschwitz	Lowland (<200 m a.s.l.)	Recent	declining	95.7	45.2	116.574	28.4	29.6761	24.3623
Sweden	Viskan River => North Sea	Mäsån Stream	Mäsån 1	N/A	2008	MC (NHMG)	P. Ingvarsson	T. von Proschwitz	Lowland (<200 m a.s.l.)	Recent	declining	88.2	41.3	106.975	26.9	30.4989	25.1459
Sweden	Viskan River => North Sea	Mäsån Stream	Mäsån 1	N/A	2008	MC (NHMG)	P. Ingvarsson	T. von Proschwitz	Lowland (<200 m a.s.l.)	Recent	declining	101.8	49.6	125.948	30.4	29.8625	24.137
Sweden	Viskan River => North Sea	Mäsån Stream	Mäsån 1	N/A	2008	MC (NHMG)	P. Ingvarsson	T. von Proschwitz	Lowland (<200 m a.s.l.)	Recent	declining	90.9	43.5	111.456	25.5	28.0528	22.8791
Sweden	Viskan River => North Sea	Mäsån Stream	Mäsån 1	N/A	2008	MC (NHMG)	P. Ingvarsson	T. von Proschwitz	Lowland (<200 m a.s.l.)	Recent	declining	92.4	43.7	112.629	24	25.974	21.3088
Sweden	Viskan River => North Sea	Mäsån Stream	Mäsån 1	N/A	2008	MC (NHMG)	P. Ingvarsson	T. von Proschwitz	Lowland (<200 m a.s.l.)	Recent	declining	91.8	42.2	110.32	23.8	25.9259	21.5737
Sweden	Viskan River => North Sea	Mäsån Stream	Mäsån 1	N/A	2008	MC (NHMG)	P. Ingvarsson	T. von Proschwitz	Lowland (<200 m a.s.l.)	Recent	declining	95.5	45.4	116.709	26.6	27.8534	22.7917
Sweden	Viskan River => North Sea	Mäsån Stream	Mäsån 1	N/A	2008	MC (NHMG)	P. Ingvarsson	T. von Proschwitz	Lowland (<200 m a.s.l.)	Recent	declining	94.5	43	112.986	26.4	27.9365	23.3657
Sweden	Viskan River => North Sea	Mäsån Stream	Mäsån 1	N/A	2008	MC (NHMG)	P. Ingvarsson	T. von Proschwitz	Lowland (<200 m a.s.l.)	Recent	declining	95.1	45.5	116.593	25.1	26.3933	21.528
Sweden	Viskan River => North Sea	Mäsån Stream	Mäsån 1	N/A	2008	MC (NHMG)	P. Ingvarsson	T. von Proschwitz	Lowland (<200 m a.s.l.)	Recent	declining	89.6	43.7	110.91	26.3	29.3527	23.713
Sweden	Viskan River => North Sea	Mäsån Stream	Mäsån 1	N/A	2008	MC (NHMG)	P. Ingvarsson	T. von Proschwitz	Lowland (<200 m a.s.l.)	Recent	declining	96.9	44.1	115.866	26	26.8318	22.4397
Sweden	Viskan River => North Sea	Mäsån Stream	Mäsån 1	N/A	2008	MC (NHMG)	P. Ingvarsson	T. von Proschwitz	Lowland (<200 m a.s.l.)	Recent	declining	91.4	43.5	111.762	27.3	29.8687	24.427
Sweden	Viskan River => North Sea	Mäsån Stream	Mäsån 1	N/A	2008	MC (NHMG)	P. Ingvarsson	T. von Proschwitz	Lowland (<200 m a.s.l.)	Recent	declining	93	43.2	112.346	23.4	25.1613	20.8285
Sweden	Viskan River => North Sea	Mäsån Stream	Mäsån 1	N/A	2008	MC (NHMG)	P. Ingvarsson	T. von Proschwitz	Lowland (<200 m a.s.l.)	Recent	declining	102.4	47.4	123.485	27.8	27.1484	22.5129
Sweden	Viskan River => North Sea	Mäsån Stream	Mäsån 1	N/A	2008	MC (NHMG)	P. Ingvarsson	T. von Proschwitz	Lowland (<200 m a.s.l.)	Recent	declining	85.8	41.6	105.893	25.3	29.4872	23.8922
Sweden	Viskan River => North Sea	Mäsån Stream	Mäsån 1	N/A	2008	MC (NHMG)	P. Ingvarsson	T. von Proschwitz	Lowland (<200 m a.s.l.)	Recent	declining	99	44.9	118.172	26.4	26.6667	22.3403
Sweden	Viskan River => North Sea	Mäsån Stream	Mäsån 1	N/A	2008	MC (NHMG)	P. Ingvarsson	T. von Proschwitz	Lowland (<200 m a.s.l.)	Recent	declining	81.5	38.2	98.8975	25.5	31.2883	25.7843
Sweden	Baltic Sea	Trönöån River	Trönöån 1	N/A	2010	MC (NHMG)	J.-O. Westlund	T. von Proschwitz	Lowland (<200 m a.s.l.)	Recent	N/A	122.9	57.5	148.999	35.4	28.8039	23.7585
Sweden	Baltic Sea	Trönöån River	Trönöån 1	N/A	2010	MC (NHMG)	J.-O. Westlund	T. von Proschwitz	Lowland (<200 m a.s.l.)	Recent	N/A	133.8	63.2	162.99	39.3	29.3722	24.1119
Sweden	Baltic Sea	Trönöån River	Trönöån 1	N/A	2010	MC (NHMG)	J.-O. Westlund	T. von Proschwitz	Lowland (<200 m a.s.l.)	Recent	N/A	112.8	52.3	136.138	32.8	29.078	24.0931
Sweden	Baltic Sea	Trönöån River	Trönöån 1	N/A	2010	MC (NHMG)	J.-O. Westlund	T. von Proschwitz	Lowland (<200 m a.s.l.)	Recent	N/A	100.6	45.9	120.443	25.7	25.5467	21.338
Sweden	Baltic Sea	Trönöån River	Trönöån 1	N/A	2010	MC (NHMG)	J.-O. Westlund	T. von Proschwitz	Lowland (<200 m a.s.l.)	Recent	N/A	134.7	58.7	157.608	38.2	28.3593	24.2374
Sweden	Baltic Sea	Trönöån River	Trönöån 1	N/A	2010	MC (NHMG)	J.-O. Westlund	T. von Proschwitz	Lowland (<200 m a.s.l.)	Recent	N/A	113.6	54.3	139.208	32.1	28.257	23.059
Sweden	Baltic Sea	Trönöån River	Trönöån 1	N/A	2010	MC (NHMG)	J.-O. Westlund	T. von Proschwitz	Lowland (<200 m a.s.l.)	Recent	N/A	133.4	61.1	160.02	44.6	33.4333	27.8716
Sweden	Baltic Sea	Trönöån River	Trönöån 1	N/A	2010	MC (NHMG)	J.-O. Westlund	T. von Proschwitz	Lowland (<200 m a.s.l.)	Recent	N/A	122.4	57.3	148.437	36.4	29.7386	24.5221
Sweden	Baltic Sea	Trönöån River	Trönöån 1	N/A	2010	MC (NHMG)	J.-O. Westlund	T. von Proschwitz	Lowland (<200 m a.s.l.)	Recent	N/A	136.6	56.5	155.713	40.4	29.5754	25.9452
Sweden	Baltic Sea	Trönöån River	Trönöån 1	N/A	2010	MC (NHMG)	J.-O. Westlund	T. von Proschwitz	Lowland (<200 m a.s.l.)	Recent	N/A	124.9	57.2	149.815	36.3	29.0633	24.2299
Sweden	Baltic Sea	Trönöån River	Trönöån 1	N/A	2010	MC (NHMG)	J.-O. Westlund	T. von Proschwitz	Lowland (<200 m a.s.l.)	Recent	N/A	125	58.4	151.439	37.1	29.68	24.4984
Sweden	Baltic Sea	Trönöån River	Trönöån 1	N/A	2010	MC (NHMG)	J.-O. Westlund	T. von Proschwitz	Lowland (<200 m a.s.l.)	Recent	N/A	111.2	51.7	134.392	34.3	30.8453	25.5224
Sweden	Baltic Sea	Trönöån River	Trönöån 1	N/A	2010	MC (NHMG)	J.-O. Westlund	T. von Proschwitz	Lowland (<200 m a.s.l.)	Recent	N/A	136.2	61	161.558	41.8	30.6902	25.8731
Sweden	Baltic Sea	Trönöån River	Trönöån 1	N/A	2010	MC (NHMG)	J.-O. Westlund	T. von Proschwitz	Lowland (<200 m a.s.l.)	Recent	N/A	109	52.6	134.209	29.6	27.156	22.0552
Sweden	Baltic Sea	Trönöån River	Trönöån 1	N/A	2010	MC (NHMG)	J.-O. Westlund	T. von Proschwitz	Lowland (<200 m a.s.l.)	Recent	N/A	96.7	45.8	117.956	23.5	24.302	19.9226
Sweden	Baltic Sea	Trönöån River	Trönöån 1	N/A	2010	MC (NHMG)	J.-O. Westlund	T. von Proschwitz	Lowland (<200 m a.s.l.)	Recent	N/A	138	67.5	171.067	46.5	33.6957	27.1823
Sweden	Baltic Sea	Trönöån River	Trönöån 1	N/A	2010	MC (NHMG)	J.-O. Westlund	T. von Proschwitz	Lowland (<200 m a.s.l.)	Recent	N/A	116.9	53.1	139.646	33.5	28.657	23.9892
Sweden	Baltic Sea	Trönöån River	Trönöån 1	N/A	2010	MC (NHMG)	J.-O. Westlund	T. von Proschwitz	Lowland (<200 m a.s.l.)	Recent	N/A	124.9	59.4	152.668	37	29.6237	24.2355
Sweden	Baltic Sea	Trönöån River	Trönöån 1	N/A	2010	MC (NHMG)	J.-O. Westlund	T. von Proschwitz	Lowland (<200 m a.s.l.)	Recent	N/A	105.9	50.1	129.105	27.8	26.2512	21.5329
Sweden	Baltic Sea	Trönöån River	Trönöån 1	N/A	2010	MC (NHMG)	J.-O. Westlund	T. von Proschwitz	Lowland (<200 m a.s.l.)	Recent	N/A	124.4	59.5	152.491	37.2	29.9035	24.3949
Sweden	Baltic Sea	Trönöån River	Trönöån 1	N/A	2010	MC (NHMG)	J.-O. Westlund	T. von Proschwitz	Lowland (<200 m a.s.l.)	Recent	N/A	117.9	54.6	142.209	33.3	28.2443	23.4162
Sweden	Baltic Sea	Trönöån River	Trönöån 1	N/A	2010	MC (NHMG)	J.-O. Westlund	T. von Proschwitz	Lowland (<200 m a.s.l.)	Recent	N/A	119.9	56.4	145.755	34.6	28.8574	23.7384
Sweden	Baltic Sea	Trönöån River	Trönöån 1	N/A	2010	MC (NHMG)	J.-O. Westlund	T. von Proschwitz	Lowland (<200 m a.s.l.)	Recent	N/A	126.7	57.4	151.154	38.7	30.5446	25.6031
Sweden	Baltic Sea	Trönöån River	Trönöån 1	N/A	2010	MC (NHMG)	J.-O. Westlund	T. von Proschwitz	Lowland (<200 m a.s.l.)	Recent	N/A	136.8	60.8	161.648	40.3	29.4591	24.9307
Sweden	Baltic Sea	Trönöån River	Trönöån 1	N/A	2010	MC (NHMG)	J.-O. Westlund	T. von Proschwitz	Lowland (<200 m a.s.l.)	Recent	N/A	122.5	58.8	150.429	37.4	30.5306	24.8622
Sweden	Baltic Sea	Trönöån River	Trönöån 1	N/A	2010	MC (NHMG)	J.-O. Westlund	T. von Proschwitz	Lowland (<200 m a.s.l.)	Recent	N/A	133	61.4	160.171	39.1	29.3985	24.4114
Sweden	Baltic Sea	Trönöån River	Trönöån 1	N/A	2010	MC (NHMG)	J.-O. Westlund	T. von Proschwitz	Lowland (<200 m a.s.l.)	Recent	N/A	126.9	58.8	153.107	33.6	26.4775	21.9455
Sweden	Baltic Sea	Trönöån River	Trönöån 1	N/A	2010	MC (NHMG)	J.-O. Westlund	T. von Proschwitz	Lowland (<200 m a.s.l.)	Recent	N/A	125.8	61.9	156.409	35.1	27.9014	22.4412
Sweden	Baltic Sea	Trönöån River	Trönöån 1	N/A	2010	MC (NHMG)	J.-O. Westlund	T. von Proschwitz	Lowland (<200 m a.s.l.)	Recent	N/A	127.8	59.4	154.431	35.5	27.7778	22.9877
Sweden	Baltic Sea	Trönöån River	Trönöån 1	N/A	2010	MC (NHMG)	J.-O. Westlund	T. von Proschwitz	Lowland (<200 m a.s.l.)	Recent	N/A	119.2	56.9	145.972	35	29.3624	23.9772
Latvia	Gauja River => Baltic Sea	Perlupe Stream	Perlupe 1	N/A	2010	FM	M. Rudzite	M. Rudzite	Lowland (<200 m a.s.l.)	Recent	declining	110	54.5	137.236	39	35.4545	28.4181
Latvia	Gauja River => Baltic Sea	Perlupe Stream	Perlupe 1	N/A	2010	FM	M. Rudzite	M. Rudzite	Lowland (<200 m a.s.l.)	Recent	declining	96.5	53	126.758	32.5	33.6788	25.6393
Latvia	Gauja River => Baltic Sea	Perlupe Stream	Perlupe 1	N/A	2010	FM	M. Rudzite	M. Rudzite	Lowland (<200 m a.s.l.)	Recent	declining	104	53.5	132.211	34.5	33.1731	26.0946
Latvia	Gauja River => Baltic Sea	Perlupe Stream	Perlupe 1	N/A	2010	FM	M. Rudzite	M. Rudzite	Lowland (<200 m a.s.l.)	Recent	declining	121.5	61	152.591	36	29.6296	23.5925
Latvia	Gauja River => Baltic Sea	Perlupe Stream	Perlupe 1	N/A	2010	FM	M. Rudzite	M. Rudzite	Lowland (<200 m a.s.l.)	Recent	declining	99.5	52	127.494	30.5	30.6533	23.9228
Latvia	Gauja River => Baltic Sea	Perlupe Stream	Perlupe 1	N/A	2010	FM	M. Rudzite	M. Rudzite	Lowland (<200 m a.s.l.)	Recent	declining	90.5	49.5	118.632	32	35.3591	26.9742
Latvia	Gauja River => Baltic Sea	Perlupe Stream	Perlupe 1	N/A	2010	FM	M. Rudzite	M. Rudzite	Lowland (<200 m a.s.l.)	Recent	declining	98	50	124.072	31	31.6327	24.9855
Latvia	Gauja River => Baltic Sea	Perlupe Stream	Perlupe 1	N/A	2010	FM	M. Rudzite	M. Rudzite	Lowland (<200 m a.s.l.)	Recent	declining	83	41	103.397	32	38.5542	30.9488
Latvia	Gauja River => Baltic Sea	Perlupe Stream	Perlupe 1	N/A	2010	FM	M. Rudzite	M. Rudzite	Lowland (<200 m a.s.l.)	Recent	declining	115.5	59	146.316	41.5	35.9307	28.3633
Latvia	Gauja River => Baltic Sea	Perlupe Stream	Perlupe 1	N/A	2010	FM	M. Rudzite	M. Rudzite	Lowland (<200 m a.s.l.)	Recent	declining	114	56	141.619	41.5	36.4035	29.304
Latvia	Gauja River => Baltic Sea	Perlupe Stream	Perlupe 1	N/A	2010	FM	M. Rudzite	M. Rudzite	Lowland (<200 m a.s.l.)	Recent	declining	88.5	49	116.72	30.5	34.4633	26.131
Latvia	Gauja River => Baltic Sea	Perlupe Stream	Perlupe 1	N/A	2010	FM	M. Rudzite	M. Rudzite	Lowland (<200 m a.s.l.)	Recent	declining	112.5	54.5	138.787	35	31.1111	25.2185
Latvia	Gauja River => Baltic Sea	Perlupe Stream	Perlupe 1	N/A	2010	FM	M. Rudzite	M. Rudzite	Lowland (<200 m a.s.l.)	Recent	declining	107.5	54	135.044	35.5	33.0233	26.2877
Latvia	Gauja River => Baltic Sea	Perlupe Stream	Perlupe 1	N/A	2010	FM	M. Rudzite	M. Rudzite	Lowland (<200 m a.s.l.)	Recent	declining	104	49.5	127.173	29	27.8846	22.8036
Latvia	Gauja River => Baltic Sea	Perlupe Stream	Perlupe 1	N/A	2010	FM	M. Rudzite	M. Rudzite	Lowland (<200 m a.s.l.)	Recent	declining	108.5	55	136.921	36	33.1797	26.2925
Latvia	Gauja River => Baltic Sea	Perlupe Stream	Perlupe 1	N/A	2010	FM	M. Rudzite	M. Rudzite	Lowland (<200 m a.s.l.)	Recent	declining	110	55	137.865	33	30	23.9365
Latvia	Gauja River => Baltic Sea	Perlupe Stream	Perlupe 1	N/A	2010	FM	M. Rudzite	M. Rudzite	Lowland (<200 m a.s.l.)	Recent	declining	95.5	51.5	124.303	30	31.4136	24.1347
Latvia	Gauja River => Baltic Sea	Perlupe Stream	Perlupe 1	N/A	2010	FM	M. Rudzite	M. Rudzite	Lowland (<200 m a.s.l.)	Recent	declining	87	45.5	111.517	28	32.1839	25.1083
Latvia	Gauja River => Baltic Sea	Perlupe Stream	Perlupe 1	N/A	2010	FM	M. Rudzite	M. Rudzite	Lowland (<200 m a.s.l.)	Recent	declining	101.5	51.5	128.148	32	31.5271	24.9711
Latvia	Gauja River => Baltic Sea	Perlupe Stream	Perlupe 1	N/A	2010	FM	M. Rudzite	M. Rudzite	Lowland (<200 m a.s.l.)	Recent	declining	92.5	48.5	118.718	29	31.3514	24.4276
Latvia	Gauja River => Baltic Sea	Perlupe Stream	Perlupe 1	N/A	2010	FM	M. Rudzite	M. Rudzite	Lowland (<200 m a.s.l.)	Recent	declining	115.5	57.5	144.444	34.5	29.8701	23.8847
Latvia	Gauja River => Baltic Sea	Perlupe Stream	Perlupe 1	N/A	2010	FM	M. Rudzite	M. Rudzite	Lowland (<200 m a.s.l.)	Recent	declining	102	54.5	132.152	33	32.3529	24.9713
Latvia	Gauja River => Baltic Sea	Perlupe Stream	Perlupe 1	N/A	2010	FM	M. Rudzite	M. Rudzite	Lowland (<200 m a.s.l.)	Recent	declining	97	51	124.665	31	31.9588	24.8666
Latvia	Gauja River => Baltic Sea	Perlupe Stream	Perlupe 1	N/A	2010	FM	M. Rudzite	M. Rudzite	Lowland (<200 m a.s.l.)	Recent	declining	105	53.5	132.845	30.5	29.0476	22.959
Latvia	Gauja River => Baltic Sea	Perlupe Stream	Perlupe 1	N/A	2010	FM	M. Rudzite	M. Rudzite	Lowland (<200 m a.s.l.)	Recent	declining	92	48	117.785	29.5	32.0652	25.0457
Latvia	Gauja River => Baltic Sea	Perlupe Stream	Perlupe 1	N/A	2010	FM	M. Rudzite	M. Rudzite	Lowland (<200 m a.s.l.)	Recent	declining	85.5	43.5	108.094	27	31.5789	24.9782
Latvia	Gauja River => Baltic Sea	Perlupe Stream	Perlupe 1	N/A	2010	FM	M. Rudzite	M. Rudzite	Lowland (<200 m a.s.l.)	Recent	declining	95.5	45	116.194	26.5	27.7487	22.8067
Latvia	Gauja River => Baltic Sea	Perlupe Stream	Perlupe 1	N/A	2010	FM	M. Rudzite	M. Rudzite	Lowland (<200 m a.s.l.)	Recent	declining	111	54.5	137.859	32	28.8288	23.2121
Latvia	Gauja River => Baltic Sea	Perlupe Stream	Perlupe 1	N/A	2010	FM	M. Rudzite	M. Rudzite	Lowland (<200 m a.s.l.)	Recent	declining	105.5	54	133.782	32	30.3318	23.9195
Latvia	Gauja River => Baltic Sea	Perlupe Stream	Perlupe 1	N/A	2010	FM	M. Rudzite	M. Rudzite	Lowland (<200 m a.s.l.)	Recent	declining	92	46.5	115.93	28.5	30.9783	24.5838
Latvia	Gauja River => Baltic Sea	Perlupe Stream	Perlupe 1	N/A	2010	FM	M. Rudzite	M. Rudzite	Lowland (<200 m a.s.l.)	Recent	declining	100	51.5	127.197	30.5	30.5	23.9785
Latvia	Gauja River => Baltic Sea	Perlupe Stream	Perlupe 1	N/A	2010	FM	M. Rudzite	M. Rudzite	Lowland (<200 m a.s.l.)	Recent	declining	90	48.5	117.103	25	27.7778	21.3488
Latvia	Gauja River => Baltic Sea	Perlupe Stream	Perlupe 1	N/A	2010	FM	M. Rudzite	M. Rudzite	Lowland (<200 m a.s.l.)	Recent	declining	107	52.5	132.845	31.5	29.4393	23.7118
Latvia	Gauja River => Baltic Sea	Perlupe Stream	Perlupe 1	N/A	2010	FM	M. Rudzite	M. Rudzite	Lowland (<200 m a.s.l.)	Recent	declining	100	52.5	128.426	30.5	30.5	23.749
Latvia	Gauja River => Baltic Sea	Perlupe Stream	Perlupe 1	N/A	2010	FM	M. Rudzite	M. Rudzite	Lowland (<200 m a.s.l.)	Recent	declining	98	51.5	125.919	28.5	29.0816	22.6336
Latvia	Gauja River => Baltic Sea	Perlupe Stream	Perlupe 1	N/A	2010	FM	M. Rudzite	M. Rudzite	Lowland (<200 m a.s.l.)	Recent	declining	101.5	49	124.999	30	29.5567	24.0002
Latvia	Gauja River => Baltic Sea	Perlupe Stream	Perlupe 1	N/A	2010	FM	M. Rudzite	M. Rudzite	Lowland (<200 m a.s.l.)	Recent	declining	89	45.5	112.791	26	29.2135	23.0514
Latvia	Gauja River => Baltic Sea	Perlupe Stream	Perlupe 1	N/A	2010	FM	M. Rudzite	M. Rudzite	Lowland (<200 m a.s.l.)	Recent	declining	116.5	56.5	143.801	34	29.1845	23.6438
Latvia	Gauja River => Baltic Sea	Perlupe Stream	Perlupe 1	N/A	2010	FM	M. Rudzite	M. Rudzite	Lowland (<200 m a.s.l.)	Recent	declining	87	48.5	115.134	27	31.0345	23.4508
Latvia	Gauja River => Baltic Sea	Perlupe Stream	Perlupe 1	N/A	2010	FM	M. Rudzite	M. Rudzite	Lowland (<200 m a.s.l.)	Recent	declining	114	57.5	143.503	34.5	30.2632	24.0413
Latvia	Gauja River => Baltic Sea	Perlupe Stream	Perlupe 1	N/A	2010	FM	M. Rudzite	M. Rudzite	Lowland (<200 m a.s.l.)	Recent	declining	103	51.5	129.091	32	31.068	24.7886
Latvia	Gauja River => Baltic Sea	Perlupe Stream	Perlupe 1	N/A	2010	FM	M. Rudzite	M. Rudzite	Lowland (<200 m a.s.l.)	Recent	declining	103	53.5	131.574	34	33.0097	25.841
Latvia	Gauja River => Baltic Sea	Perlupe Stream	Perlupe 1	N/A	2010	FM	M. Rudzite	M. Rudzite	Lowland (<200 m a.s.l.)	Recent	declining	93	47	117.183	29	31.1828	24.7476
Latvia	Gauja River => Baltic Sea	Perlupe Stream	Perlupe 1	N/A	2010	FM	M. Rudzite	M. Rudzite	Lowland (<200 m a.s.l.)	Recent	declining	101.5	53	130.001	31.5	31.0345	24.2306
Latvia	Gauja River => Baltic Sea	Perlupe Stream	Perlupe 1	N/A	2010	FM	M. Rudzite	M. Rudzite	Lowland (<200 m a.s.l.)	Recent	declining	98.5	50.5	125.008	32.5	32.9949	25.9983
Latvia	Gauja River => Baltic Sea	Perlupe Stream	Perlupe 1	N/A	2010	FM	M. Rudzite	M. Rudzite	Lowland (<200 m a.s.l.)	Recent	declining	107	53.5	134.105	31.5	29.4393	23.4891
Latvia	Gauja River => Baltic Sea	Perlupe Stream	Perlupe 1	N/A	2010	FM	M. Rudzite	M. Rudzite	Lowland (<200 m a.s.l.)	Recent	declining	115	58.5	145.379	36.5	31.7391	25.1068
Latvia	Gauja River => Baltic Sea	Perlupe Stream	Perlupe 1	N/A	2010	FM	M. Rudzite	M. Rudzite	Lowland (<200 m a.s.l.)	Recent	declining	110	56.5	139.732	34.5	31.3636	24.6901
Latvia	Gauja River => Baltic Sea	Perlupe Stream	Perlupe 1	N/A	2010	FM	M. Rudzite	M. Rudzite	Lowland (<200 m a.s.l.)	Recent	declining	104.5	54	133.147	33	31.5789	24.7847
Latvia	Gauja River => Baltic Sea	Perlupe Stream	Perlupe 1	N/A	2010	FM	M. Rudzite	M. Rudzite	Lowland (<200 m a.s.l.)	Recent	declining	86.5	48	114.21	29.5	34.104	25.8296
Latvia	Gauja River => Baltic Sea	Perlupe Stream	Perlupe 1	N/A	2010	FM	M. Rudzite	M. Rudzite	Lowland (<200 m a.s.l.)	Recent	declining	102	54	131.544	34	33.3333	25.8468
Latvia	Gauja River => Baltic Sea	Perlupe Stream	Perlupe 1	N/A	2010	FM	M. Rudzite	M. Rudzite	Lowland (<200 m a.s.l.)	Recent	declining	92	50	120.214	31.5	34.2391	26.2033
Latvia	Gauja River => Baltic Sea	Perlupe Stream	Perlupe 1	N/A	2010	FM	M. Rudzite	M. Rudzite	Lowland (<200 m a.s.l.)	Recent	declining	106.5	56.5	137.491	33.5	31.4554	24.3652
Latvia	Gauja River => Baltic Sea	Perlupe Stream	Perlupe 1	N/A	2010	FM	M. Rudzite	M. Rudzite	Lowland (<200 m a.s.l.)	Recent	declining	101	52.5	129.067	32.5	32.1782	25.1807
Latvia	Gauja River => Baltic Sea	Perlupe Stream	Perlupe 1	N/A	2010	FM	M. Rudzite	M. Rudzite	Lowland (<200 m a.s.l.)	Recent	declining	107	54	134.73	33.5	31.3084	24.8646
Latvia	Gauja River => Baltic Sea	Rauza River	Rauza 1-2	N/A	2009-2012	FM	M. Rudzite	M. Rudzite	Lowland (<200 m a.s.l.)	Recent	declining	109	52.5	134.081	32	29.3578	23.8661
Latvia	Gauja River => Baltic Sea	Rauza River	Rauza 1-2	N/A	2009-2012	FM	M. Rudzite	M. Rudzite	Lowland (<200 m a.s.l.)	Recent	declining	108	52.5	133.465	30	27.7778	22.4779
Latvia	Gauja River => Baltic Sea	Rauza River	Rauza 1-2	N/A	2009-2012	FM	M. Rudzite	M. Rudzite	Lowland (<200 m a.s.l.)	Recent	declining	101	44	118.158	30	29.703	25.3898
Latvia	Gauja River => Baltic Sea	Rauza River	Rauza 1-2	N/A	2009-2012	FM	M. Rudzite	M. Rudzite	Lowland (<200 m a.s.l.)	Recent	declining	105	52	130.97	29	27.619	22.1425
Latvia	Gauja River => Baltic Sea	Rauza River	Rauza 1-2	N/A	2009-2012	FM	M. Rudzite	M. Rudzite	Lowland (<200 m a.s.l.)	Recent	declining	102.5	47.5	123.675	28.5	27.8049	23.0442
Latvia	Gauja River => Baltic Sea	Rauza River	Rauza 1-2	N/A	2009-2012	FM	M. Rudzite	M. Rudzite	Lowland (<200 m a.s.l.)	Recent	declining	99.5	44.5	117.941	27	27.1357	22.8927
Latvia	Gauja River => Baltic Sea	Rauza River	Rauza 1-2	N/A	2009-2012	FM	M. Rudzite	M. Rudzite	Lowland (<200 m a.s.l.)	Recent	declining	84	43	106.524	28.5	33.9286	26.7545
Latvia	Gauja River => Baltic Sea	Rauza River	Rauza 1-2	N/A	2009-2012	FM	M. Rudzite	M. Rudzite	Lowland (<200 m a.s.l.)	Recent	declining	92.5	46	115.618	29.5	31.8919	25.5151
Latvia	Gauja River => Baltic Sea	Rauza River	Rauza 1-2	N/A	2009-2012	FM	M. Rudzite	M. Rudzite	Lowland (<200 m a.s.l.)	Recent	declining	100	50	125.331	31	31	24.7344
Latvia	Gauja River => Baltic Sea	Rauza River	Rauza 1-2	N/A	2009-2012	FM	M. Rudzite	M. Rudzite	Lowland (<200 m a.s.l.)	Recent	declining	113	56.5	141.624	35.5	31.4159	25.0663
Latvia	Gauja River => Baltic Sea	Rauza River	Rauza 1-2	N/A	2009-2012	FM	M. Rudzite	M. Rudzite	Lowland (<200 m a.s.l.)	Recent	declining	97.5	47	119.985	31.5	32.3077	26.2533
Latvia	Gauja River => Baltic Sea	Rauza River	Rauza 1-2	N/A	2009-2012	FM	M. Rudzite	M. Rudzite	Lowland (<200 m a.s.l.)	Recent	declining	84	42	105.278	25	29.7619	23.7466
Latvia	Gauja River => Baltic Sea	Rauza River	Rauza 1-2	N/A	2009-2012	FM	M. Rudzite	M. Rudzite	Lowland (<200 m a.s.l.)	Recent	declining	91	47	115.916	29	31.8681	25.018
Latvia	Gauja River => Baltic Sea	Rauza River	Rauza 1-2	N/A	2009-2012	FM	M. Rudzite	M. Rudzite	Lowland (<200 m a.s.l.)	Recent	declining	85.5	45	109.942	28.5	33.3333	25.9227
Latvia	Gauja River => Baltic Sea	Rauza River	Rauza 1-2	N/A	2009-2012	FM	M. Rudzite	M. Rudzite	Lowland (<200 m a.s.l.)	Recent	declining	94	46.5	117.183	30	31.9149	25.6009
Latvia	Gauja River => Baltic Sea	Rauza River	Rauza 1-2	N/A	2009-2012	FM	M. Rudzite	M. Rudzite	Lowland (<200 m a.s.l.)	Recent	declining	117.5	56	143.776	35	29.7872	24.3433
Latvia	Gauja River => Baltic Sea	Rauza River	Rauza 1-2	N/A	2009-2012	FM	M. Rudzite	M. Rudzite	Lowland (<200 m a.s.l.)	Recent	declining	107	49.5	128.994	31.5	29.4393	24.4197
Latvia	Gauja River => Baltic Sea	Rauza River	Rauza 1-2	N/A	2009-2012	FM	M. Rudzite	M. Rudzite	Lowland (<200 m a.s.l.)	Recent	declining	98	49	122.825	29	29.5918	23.6109
Latvia	Gauja River => Baltic Sea	Rauza River	Rauza 1-2	N/A	2009-2012	FM	M. Rudzite	M. Rudzite	Lowland (<200 m a.s.l.)	Recent	declining	101	50.5	126.585	28.5	28.2178	22.5146
Latvia	Gauja River => Baltic Sea	Rauza River	Rauza 1-2	N/A	2009-2012	FM	M. Rudzite	M. Rudzite	Lowland (<200 m a.s.l.)	Recent	declining	97	49.5	122.818	29	29.8969	23.6121
Latvia	Gauja River => Baltic Sea	Rauza River	Rauza 1-2	N/A	2009-2012	FM	M. Rudzite	M. Rudzite	Lowland (<200 m a.s.l.)	Recent	declining	107	52.5	132.845	31	28.972	23.3354
Latvia	Gauja River => Baltic Sea	Rauza River	Rauza 1-2	N/A	2009-2012	FM	M. Rudzite	M. Rudzite	Lowland (<200 m a.s.l.)	Recent	declining	113	56	140.996	32	28.3186	22.6956
Latvia	Gauja River => Baltic Sea	Rauza River	Rauza 1-2	N/A	2009-2012	FM	M. Rudzite	M. Rudzite	Lowland (<200 m a.s.l.)	Recent	declining	98.5	48	121.875	29.5	29.9492	24.2052
Latvia	Gauja River => Baltic Sea	Rauza River	Rauza 1-2	N/A	2009-2012	FM	M. Rudzite	M. Rudzite	Lowland (<200 m a.s.l.)	Recent	declining	92	45	114.045	24	26.087	21.0444
Latvia	Gauja River => Baltic Sea	Rauza River	Rauza 1-2	N/A	2009-2012	FM	M. Rudzite	M. Rudzite	Lowland (<200 m a.s.l.)	Recent	declining	95.5	48.5	120.628	28	29.3194	23.2119
Latvia	Gauja River => Baltic Sea	Rauza River	Rauza 1-2	N/A	2009-2012	FM	M. Rudzite	M. Rudzite	Lowland (<200 m a.s.l.)	Recent	declining	90.5	42.5	109.924	25	27.6243	22.7429
Latvia	Gauja River => Baltic Sea	Rauza River	Rauza 1-2	N/A	2009-2012	FM	M. Rudzite	M. Rudzite	Lowland (<200 m a.s.l.)	Recent	declining	101.5	49	124.999	28.5	28.0788	22.8002
Latvia	Gauja River => Baltic Sea	Rauza River	Rauza 1-2	N/A	2009-2012	FM	M. Rudzite	M. Rudzite	Lowland (<200 m a.s.l.)	Recent	declining	97	47	119.677	28.5	29.3814	23.8142
Latvia	Gauja River => Baltic Sea	Rauza River	Rauza 1-2	N/A	2009-2012	FM	M. Rudzite	M. Rudzite	Lowland (<200 m a.s.l.)	Recent	declining	107	48	127.024	30	28.0374	23.6175
Latvia	Gauja River => Baltic Sea	Rauza River	Rauza 1-2	N/A	2009-2012	FM	M. Rudzite	M. Rudzite	Lowland (<200 m a.s.l.)	Recent	declining	93.5	45.5	115.608	27	28.877	23.3549
Latvia	Gauja River => Baltic Sea	Rauza River	Rauza 1-2	N/A	2009-2012	FM	M. Rudzite	M. Rudzite	Lowland (<200 m a.s.l.)	Recent	declining	121.5	59	150.068	39	32.0988	25.9882
Latvia	Gauja River => Baltic Sea	Rauza River	Rauza 1-2	N/A	2009-2012	FM	M. Rudzite	M. Rudzite	Lowland (<200 m a.s.l.)	Recent	declining	114	53.5	138.422	34	29.8246	24.5626
Latvia	Gauja River => Baltic Sea	Rauza River	Rauza 1-2	N/A	2009-2012	FM	M. Rudzite	M. Rudzite	Lowland (<200 m a.s.l.)	Recent	declining	119	53.5	141.425	36	30.2521	25.4552
Latvia	Gauja River => Baltic Sea	Rauza River	Rauza 1-2	N/A	2009-2012	FM	M. Rudzite	M. Rudzite	Lowland (<200 m a.s.l.)	Recent	declining	103.5	52.5	130.655	31	29.9517	23.7267
Latvia	Gauja River => Baltic Sea	Rauza River	Rauza 1-2	N/A	2009-2012	FM	M. Rudzite	M. Rudzite	Lowland (<200 m a.s.l.)	Recent	declining	106	49.5	128.39	30	28.3019	23.3663
Latvia	Gauja River => Baltic Sea	Rauza River	Rauza 1-2	N/A	2009-2012	FM	M. Rudzite	M. Rudzite	Lowland (<200 m a.s.l.)	Recent	declining	126	56	148.886	36	28.5714	24.1796
Latvia	Gauja River => Baltic Sea	Rauza River	Rauza 1-2	N/A	2009-2012	FM	M. Rudzite	M. Rudzite	Lowland (<200 m a.s.l.)	Recent	declining	110	50	131.449	31.5	28.6364	23.9637
Latvia	Gauja River => Baltic Sea	Rauza River	Rauza 1-2	N/A	2009-2012	FM	M. Rudzite	M. Rudzite	Lowland (<200 m a.s.l.)	Recent	declining	99	49	123.45	30	30.303	24.3014
Latvia	Gauja River => Baltic Sea	Rauza River	Rauza 1-2	N/A	2009-2012	FM	M. Rudzite	M. Rudzite	Lowland (<200 m a.s.l.)	Recent	declining	84.5	39.5	102.4	22.5	26.6272	21.9726
Latvia	Gauja River => Baltic Sea	Rauza River	Rauza 1-2	N/A	2009-2012	FM	M. Rudzite	M. Rudzite	Lowland (<200 m a.s.l.)	Recent	declining	103	50.5	127.832	31	30.0971	24.2506
Latvia	Gauja River => Baltic Sea	Rauza River	Rauza 1-2	N/A	2009-2012	FM	M. Rudzite	M. Rudzite	Lowland (<200 m a.s.l.)	Recent	declining	89	43	109.649	27	30.3371	24.6241
Latvia	Gauja River => Baltic Sea	Rauza River	Rauza 1-2	N/A	2009-2012	FM	M. Rudzite	M. Rudzite	Lowland (<200 m a.s.l.)	Recent	declining	106	51	130.321	32	30.1887	24.5548
Latvia	Gauja River => Baltic Sea	Rauza River	Rauza 1-2	N/A	2009-2012	FM	M. Rudzite	M. Rudzite	Lowland (<200 m a.s.l.)	Recent	declining	108.5	52	133.135	30	27.6498	22.5336
Latvia	Gauja River => Baltic Sea	Rauza River	Rauza 1-2	N/A	2009-2012	FM	M. Rudzite	M. Rudzite	Lowland (<200 m a.s.l.)	Recent	declining	101.5	50	126.268	28	27.5862	22.1751
Latvia	Gauja River => Baltic Sea	Rauza River	Rauza 1-2	N/A	2009-2012	FM	M. Rudzite	M. Rudzite	Lowland (<200 m a.s.l.)	Recent	declining	105	52	130.97	31	29.5238	23.6696
Latvia	Gauja River => Baltic Sea	Rauza River	Rauza 1-2	N/A	2009-2012	FM	M. Rudzite	M. Rudzite	Lowland (<200 m a.s.l.)	Recent	declining	115	54	139.676	32	27.8261	22.9102
Latvia	Gauja River => Baltic Sea	Rauza River	Rauza 1-2	N/A	2009-2012	FM	M. Rudzite	M. Rudzite	Lowland (<200 m a.s.l.)	Recent	declining	94	45.5	115.916	26.5	28.1915	22.8613
Latvia	Gauja River => Baltic Sea	Rauza River	Rauza 1-2	N/A	2009-2012	FM	M. Rudzite	M. Rudzite	Lowland (<200 m a.s.l.)	Recent	declining	95.5	47	118.748	26.5	27.7487	22.3162
Latvia	Gauja River => Baltic Sea	Rauza River	Rauza 1-2	N/A	2009-2012	FM	M. Rudzite	M. Rudzite	Lowland (<200 m a.s.l.)	Recent	declining	110.5	54	136.916	30	27.1493	21.9113
Latvia	Gauja River => Baltic Sea	Rauza River	Rauza 1-2	N/A	2009-2012	FM	M. Rudzite	M. Rudzite	Lowland (<200 m a.s.l.)	Recent	declining	98.5	48.5	122.508	27	27.4112	22.0394
Latvia	Gauja River => Baltic Sea	Rauza River	Rauza 1-2	N/A	2009-2012	FM	M. Rudzite	M. Rudzite	Lowland (<200 m a.s.l.)	Recent	declining	97.5	45	117.404	29	29.7436	24.701
Latvia	Gauja River => Baltic Sea	Rauza River	Rauza 1-2	N/A	2009-2012	FM	M. Rudzite	M. Rudzite	Lowland (<200 m a.s.l.)	Recent	declining	97	45.5	117.752	27.5	28.3505	23.3543
Latvia	Gauja River => Baltic Sea	Rauza River	Rauza 1-2	N/A	2009-2012	FM	M. Rudzite	M. Rudzite	Lowland (<200 m a.s.l.)	Recent	declining	104	48	125.231	31	29.8077	24.7542
Latvia	Gauja River => Baltic Sea	Rauza River	Rauza 1-2	N/A	2009-2012	FM	M. Rudzite	M. Rudzite	Lowland (<200 m a.s.l.)	Recent	declining	82	41.5	103.397	24	29.2683	23.2116
[truncated: 1,282 more rows]
